# Supplementary material for: SARS-CoV-2-mediated dysregulation of metabolism and autophagy uncovers host-targeting antivirals
Source: Nat Commun. 2021 Jun 21;12:3818. doi: 10.1038/s41467-021-24007-w (PMC8217552; doi:10.1038/s41467-021-24007-w)
Supplement: Supplementary file 4 — Source Data [file 41467_2021_24007_MOESM4_ESM.xlsx]

## Sheet: F1
A	VeroFM - CoV-2 - mock					B	Calu-3 - CoV-2 - mock					C	Metabolite	VeroFM - CoV-2 - mock				Calu-3 - CoV-2 - mock
	Pathway	Size of the pathway	-log10 (FDR)	median of log2 FC (CoV-2-mock)			Pathway	Size of the pathway	-log10 (FDR)	median of log2 FC (CoV-2-mock)			Alanine	1.81866	1.42136	1.95103	1.8882	1.32619	1.48558	1.49496	1.66034
	Aminoacyl-tRNA biosynthesis	0.395833	21.27	0.674367			Aminoacyl-tRNA biosynthesis	0.354167	11.5817	0.728326			Asparagine	2.02645	1.58758	1.87571	1.74492	2.70309	2.24055	2.72367	2.13377
	Valine, leucine and isoleucine biosynthesis	0.5	3.88	0.629973			Alanine, aspartate and glutamate metabolism	0.285714	3.94711	0.798198			Aspartic Acid	1.63035	1.65587	1.52207	1.63716	1.5993	1.84475	2.11685	2.38344
	Arginine and proline metabolism	0.184211	3.83	0.751047			Pyrimidine metabolism	0.230769	3.92281	0.832939			ATP	1.28791	1.38064	1.4704	1.56643	2.55643	2.70593	3.41511	3.18932
	Alanine, aspartate and glutamate metabolism	0.214286	3.83	0.720006			Arginine biosynthesis	0.357143	2.82261	0.989928			CTP	1.3232	1.35901	1.4166	1.53631	3.46445	3.43012	4.48434	4.46647
	Arginine biosynthesis	0.285714	2.83	0.639539			Valine, leucine and isoleucine biosynthesis	0.5	2.82261	0.761425			Cystathionine	1.7207	1.53916	1.97112	2.01416	1.24242	1.24877	1.42827	1.11653
	Cysteine and methionine metabolism	0.151515	2.43	0.684328			Glutathione metabolism	0.214286	2.35941	1.04942			dTTP	1.17086	1.28265	1.3318	1.33561	1.43873	1.77291	2.12795	1.78565
	Pyrimidine metabolism	0.128205	1.63	0.444439			beta-Alanine metabolism	0.238095	2.13011	0.989928			Glutamic Acid	1.82063	1.56037	1.42923	1.47713	1.28692	1.40537	1.23372	1.2929
	Phenylalanine, tyrosine and tryptophan biosynthesis	0.5	1.63	0.705434			D-Glutamine and D-glutamate metabolism	0.5	2.08413	0.495094			Glutamine	1.7396	1.35192	1.6656	1.41817	1.73578	1.72126	2.80977	2.3926
	Histidine metabolism	0.1875	1.62823	0.652453			Histidine metabolism	0.25	1.7554	0.570918			Glyceric acid 1,3-biphosphate	1.64974	1.58439	1.59737	1.7573	1.63587	2.12782	2.02448	1.95369
	Glyoxylate and dicarboxylate metabolism	0.125	1.62823	0.668478			Citrate cycle (TCA cycle)	0.2	1.42198	0.955375			Glycine	2.00264	1.88175	1.82653	2.08548	1.38308	1.31066	1.57024	1.17323
	Glycine, serine and threonine metabolism	0.121212	1.50469	0.785518			Purine metabolism	0.107692	1.3044	0.406455			GTP	1.3297	1.34781	1.4576	1.55057	2.2741	2.59437	2.76657	2.59742
	Nitrogen metabolism	0.333333	1.50469	0.639539			Phenylalanine, tyrosine and tryptophan biosynthesis	0.5	1.3044	0.75073			Histidine	1.70263	1.35775	1.50121	1.53777	1.40483	1.45653	1.92046	1.82793
	D-Glutamine and D-glutamate metabolism	0.333333	1.50469	0.639539			Arginine and proline metabolism	0.131579	1.20713	1.47513			Isoleucine	1.65189	1.36116	1.62374	1.50131	1.38756	1.49514	1.94919	1.92081
	Pantothenate and CoA biosynthesis	0.157895	1.4261	0.642053			Butanoate metabolism	0.2	1.0691	0.38375			Leucine	1.67606	1.33577	1.54687	1.48822	1.45632	1.48665	1.92179	1.94384
	beta-Alanine metabolism	0.142857	1.10992	0.608658			Nitrogen metabolism	0.333333	1.02331	0.79476			Methionine	1.701	1.3893	1.58337	1.56206	1.56781	1.62113	2.20044	2.15179
													N-acetylputrescine	2.27656	1.81299	2.05869	1.32875	3.9533	4.70891	3.67996	5.66096
													Phenylalanine	1.77202	1.39249	1.62263	1.59644	1.41392	1.43887	1.90166	1.87241
													Proline	3.11652	2.61773	3.18273	3.4553	1.25617	1.38856	1.40055	1.37107
	Over Representation Analysis	Fisher's Exact Test					Over Representation Analysis	Fisher's Exact Test					Putrescine	2.15633	1.28463	1.8944	1.8503	4.08192	4.65435	5.58694	3.63816
	Pathway Topology Analysis	Out-degree Centrality					Pathway Topology Analysis	Out-degree Centrality					sedoheptulose-7-phosphate	1.74075	1.98448	2.50257	1.93783	1.16705	1.48523	1.55871	1.45641
	Mammals	Homo sapiens (KEGG)					Mammals	Homo sapiens (KEGG)					Serine	1.75187	1.47764	1.49068	1.70762	1.44389	1.25253	1.48751	1.25614
	FDR	<0.1					FDR	<0.1					Taurine	1.42688	1.15577	1.35826	1.17028	1.17017	1.20907	1.30671	1.26781
													Threonine	1.64859	1.35763	1.73941	1.79892	1.36664	1.28191	1.63906	1.6542
													Tryptophane	1.72823	1.4104	1.62267	1.6594	1.17356	1.34771	1.69456	1.8045
													Tyrosine	1.74083	1.51923	1.65955	1.74189	1.42139	1.54391	1.90731	1.96168
													UDP-N-acetylgalactosamine	1.93248	1.70422	2.67986	1.71923	1.15736	1.32774	1.38349	1.27764
													UTP	1.2153	1.28786	1.42759	1.5124	2.55859	2.8016	3.38277	3.34812
													Valine	1.70426	1.39261	1.62456	1.52076	1.37547	1.55248	1.98143	1.97124

## Sheet: F2
A		Becn1			pAkt (S473)/Akt			pmTOR(S2448)/mTOR			Atg14_oligomerization		B	VeroFM					C		p62		D		LC3B-II/Actin
	Mock	1		Mock	1		Mock	1		Mock	1			mock		CoV-2				Mock	1			Mock vehicle	1
		1			1			1			1			vesicle count							1				1
		1			1			1			1			AP	AL	AP	AL				1				1
	8 h p.i.	0.890303		8 h p.i.	1.56665		8 h p.i.	0.886697		8 h p.i.	0.715423			6	28	36	7			8 h p.i.	0.969467			8 h p.i. vehicle	0.896533
		0.48443			1.26186			0.921976			0.988398			7	4	38	38				1.60657				1.58155
		0.781232			1.63496			0.966567			0.538981			25	23	91	30				1.09964				1.67562
	24 h p.i.	0.839822		24 h p.i.	1.24309		24 h p.i.	0.492269		24 h p.i.	0.42394			42	75	15	28			24 h p.i.	1.58789			24 h p.i. vehicle	2.03745
		0.403404			1.40188			1.0087			0.525042			33	216	9	102				1.7684				1.32196
		0.669055			1.61703			0.750296			0.358399			5	12	55	1				1.34658				1.73022
	48 h p.i.	0.742477		48 h p.i.	1.61233		48 h p.i.	0.706684		48 h p.i.	0.209943			12	108	58	24			48 h p.i.	1.59904			48 h p.i. vehicle	1.43592
		0.615627			1.53133			0.603725			0.602775			43	56	17	45				1.96748				2.53133
		0.563429			1.50833			0.609966			0.625808			5	23	14	4				1.65851				2.15577
														17	53	3	38							Mock Bafilomycin	2.00954
		pBecn1 (S15)/Becn1			LXRXX(pS/pT)			pSKP2 (S64)/SKP2						9	62	7	27								1.86915
	Mock	1		Mock	1		Mock	1						41	116	8	15								2.01059
		1			1			1						27	195	11	55							8 h p.i. Bafilomycin	1.47609
		1			1			1						23	52	15	33								1.68436
	8 h p.i.	0.679629		8 h p.i.	0.910262		8 h p.i.	1.49357						11	65	31	58								1.4899
		1.18482			0.590614			1.39377						13	31	18	16							24 h p.i. Bafilomycin	1.56691
		1.25041			0.94077			1.19578						21	36	18	48								1.78443
	24 h p.i.	0.7291		24 h p.i.	1.00534		24 h p.i.	1.30248						16	55	16	85								1.93078
		0.497394			0.595625			1.21698						23	72	14	33							48 h p.i. Bafilomycin	1.69704
		0.397579			0.660881			1.25949						55	1	12	34								2.19704
	48 h p.i.	0.724237		48 h p.i.	0.535626		48 h p.i.	1.23553						8	24	21	127								1.79184
		0.632875			0.482701			1.48428						57	96	51	35
		0.623356			0.415898			1.22276						21	103	9	24
														36	8	9	15
		pUlk1 (S555)/Ulk1			pAMPK (T172)/AMPK			pSKP2 (S72)/SKP2						15	73	9	31
	Mock	1		Mock	1		Mock	1						14	80	16	65
		1			1			1						14	0	56	22
		1			1			1						31	21	16	6
	8 h p.i.	0.71192		8 h p.i.	1.04017		8 h p.i.	1.14285						18	45	19	17
		1.36302			0.945079			1.66415						35	53	23	60
		0.806913			0.711143			1.31514						15	25	11	36
	24 h p.i.	0.622031		24 h p.i.	0.838671		24 h p.i.	1.05585						34	56	42	95
		0.705014			0.667278			1.75505						20	58	43	36
		0.446902			0.643523			0.905111						12	32	28	38
	48 h p.i.	0.322564		48 h p.i.	0.745623		48 h p.i.	1.7465						58	156	9	7
		0.702195			0.546977			1.95148						21	14	7	13
		0.335946			0.64619			1.78158						31	54	78	12
														18	77	45	55
		pUlk1 (S757)/Ulk1			pTSC2 (S1387)/TSC2			pAtg14 (S29)/Atg14						23	46	27	45
	Mock	1		Mock	1		Mock	1						21	93	27	63
		1			1			1						12	52	23	55
		1			1			1						13	27	72	0
	8 h p.i.	1.07172		8 h p.i.	0.725147		8 h p.i.	0.928919						17	57	21	49
		1.00863			0.591784			0.880574						113	0	34	51
		0.995289			0.502968			0.58821								15	93
	24 h p.i.	0.814386		24 h p.i.	0.742362		24 h p.i.	0.600528								26	43
		0.968864			0.69782			0.764897					n	44	44	46	46
		0.926063			0.822716			0.417484
	48 h p.i.	1.1967		48 h p.i.	0.377856		48 h p.i.	0.538956
		0.829766			0.789124			0.682432
		0.967939			0.785377			0.281538

## Sheet: F3
A	M. auratus													B	H. sapiens								H. sapiens
LC3B-II/HSC70 (relative to mock-infected)															IHC counts - LC3B								IHC counts - P62
	2 d.p.i.			3 d.p.i.			5 d.p.i.			14 d.p.i.				CO	11	10.5	10.5					CO	54	34	21
mock	1	1	1	1	1	1	1	1	1	1	1	1		PN	12.5	9	4					PN	13	84	43
CoV-2 (young)	1.30869	1.51772	0.792624	2.31458	2.50665	1.64978	2.01966	2.29505	2.03104	1.80294	1.68811	2.02625		PA	14	18	9	35	6	9		PA	71	95	145	83	87.5	112
CoV-2 (old)	2.44096	1.57841	1.35519	2.12572	2.94623	2.91082	2.0418	2.50353	2.08973	1.89902	1.71596	1.19821
															H. sapiens								H. sapiens
	M. auratus														IHC counts - LC3B (relative to CO)								IHC counts - P62 (relative to CO)
	P62/HSC70 (relative to mock-infected)													CO	1.03125	0.984375	0.984375					CO	1.48624	0.93578	0.577982
	2 d.p.i.			3 d.p.i.			5 d.p.i.			14 d.p.i.				PN	1.17188	0.84375	0.375					PN	0.357798	2.31193	1.18349
mock	1	1	1	1	1	1	1	1	1	1	1	1		PA	1.3125	1.6875	0.84375	3.28125	0.5625	0.84375		PA	1.95413	2.61468	3.99083	2.2844	2.40826	3.08257
CoV-2 (young)	1.89783	0.85365	0.769431	2.45579	3.06145	1.97537	2.58683	2.33608	1.51177	1.65013	2.52126	1.3083
CoV-2 (old)	1.9051	1.12402	2.44137	2.5765	2.84415	2.24655	1.93831	2.69184	2.38404	2.12821	3.00596	1.99931		please also refer to Extended Data Table 6

## Sheet: F4
	VeroFM (relative to CoV-2 - veh)
cmpd	24 h p.i. (PFU/ml)		24 h p.i. (GE/ml)
spd	0.113978	0.137634	0.372624	0.330798
spm	0.473118	0.451613	0.195437	0.222053
	VeroFM (relative to CoV-2 - veh)
cmpd	24 h p.i. (PFU/ml)		24 h p.i. (GE/ml)
AICAR	1.13978	0.967742	1.51331	1.11787
	VeroFM (relative to CoV-2 - veh)
cmpd	24 h p.i. (PFU/ml)			24 h p.i. (GE/ml)
SAR405	2.56311	2.85437	3.96117	2.52715	2.31904	2.47251
MRT68921	4.07767	6.40777	7.28155	2.63177	2.31134	2.02199
	VeroFM (relative to CoV-2 - veh)
cmpd	24 h p.i. (PFU/ml)			24 h p.i. (GE/ml)
rap	0.75	0.666667		1.09511	2.33457	2.59601
MK-2206	0.05	0.1	0.0833333	0.320477	0.693143	0.615665
S004	0.1	0.108333	0.0583333	0.401738	0.484333	0.905859
val	0	0	0	0.0675214	0.0397564	0.0377236
nic	0	0	0	0.000777578	0.00235378	0.000834119
	VeroFM (relative to CoV-2 - scrambled)
siRNA	24 h p.i. (GE/ml)
ATG5	6.30958	3.63338	7.69635
ATG7	4.87741	4.08983	4.66567
FIP200	0.508571	2.03954	3.7566
BECN1	3.58373	1.24708	4.16566

## Sheet: F5
A	VeroFM - CoV-2 - treatment (nic or spd)						B	human airway epithelial cells (relative to CoV-2 - veh)
	Pathway	Size of the pathway	-log10 (FDR)	median of log2 FC (CoV-2-CoV-2 - cmpd)			cmpd	24 h p.i. (PFU/ml)						48 h p.i. (PFU/ml)						24 h p.i. (GE/ml)						48 h p.i. (GE/ml)
	Aminoacyl-tRNA biosynthesis	0.3125	8.65699	0.161006	nic		veh	0.757282	1.31068	0.932039	1.34483	1.13793	0.517241	0.965443	0.984881	1.04968	1.67045	0.75	0.579545	0.863071	1.47759	0.659341	1.1179	1.23758	0.644519	0.852951	1.21165	0.935399	1.63937	0.791111	0.569514
	Alanine, aspartate and glutamate metabolism	0.321429	4.89347	-1.26161			spm	0.0242718	0.0495146	0	0	0	0	0.0213823	0.0304536	0	0	0	0	0.0768339	0.0729651	0.0068064	0.0686346	0.0265337	0.0222696	0.103193	0.0830119	0.00402907	0.00261118	0.00135288	0.00141925
	Pyrimidine metabolism	0.25641	4.72674	-1.61178			nic	0.31068	0.0174757	0.0184466	0	0	0	0.00518359	0.00518359	0.00388769	0	0	0	0.0530449	0.0616925	0.0539245	0.0555176	0.0719523	0.051899	0.0853804	0.00655778	0.0350601	0.132593	0.00466028	0.00502939
	Citrate cycle (TCA cycle)	0.3	2.94066	-3.80448
	Arginine biosynthesis	0.357143	2.79507	-2.06474			C	human intestinal organoids (relative to CoV-2 - veh)
	Glyoxylate and dicarboxylate metabolism	0.21875	2.79161	-1.04828			cmpd	48 h p.i. (PFU/ml)								72 h p.i. (PFU/ml)								48 h p.i. (GE/ml)								72 h p.i. (GE/ml)
	Arginine and proline metabolism	0.184211	2.36117	-1.45124			veh	0.413793	0.275862	0.689655	2.62069	0.285714	1.42857	1.14286	1.14286	0.148148	0.592593	2.22222	1.03704	0.727273	1.09091	0.363636	1.81818	0.298058	2.30224	0.161524	1.23818	0.968933	0.747457	0.504812	1.7788		0.932815	1.1771	0.89009	1.2626	0.900766	0.836633
	beta-Alanine metabolism	0.238095	2.07992	-1.77528			spm	0	0.275862	0.827586	0	0	0	0	0	1.48148	0.148148		0.592593	0	0	0	0	0.292194	0.125536	1.09371	0.895689	0.0506329	0.025768	0.0445423	0.0329397	0.125726	0.000669036	0.0734852	0.253437	0.0356857	0.00732904	0.0141316	0.00547198
	D-Glutamine and D-glutamate metabolism	0.5	2.06676	-1.04828			nic	0	0.275862	0	0.275862	0	0.285714	0.285714	0	0	0	0	0	1.45455	0.727273	0	0	0.101757	0.106979	0.0946725	0.219379	0.163492		0.0746241	0.0240369	0.0510584	0.169734	0.0254863	0.122924	0.764314	0.705447	0.0207597	0.0095907
	Histidine metabolism	0.25	1.73011	-0.767525
	Valine, leucine and isoleucine biosynthesis	0.375	1.73011	0.211804			D	VeroFM (percentage, relative to CoV-2 - veh/0 µM )
	Cysteine and methionine metabolism	0.151515	1.37391	-0.918087			spd (µM)	24 h p.i. (PFU/ml)				spm (µM)	24 h p.i. (PFU/ml)				MK-2206 (µM)	24 h p.i. (PFU/ml)				nic (µM)	48 h p.i. (PFU/ml)
	Glycine, serine and threonine metabolism	0.151515	1.37391	-0.604281			0	114.894	108.511	76.5957		0	92.6966	117.978	89.3258		0	72.1154	112.5	115.385		0	137.838	101.351	60.8108
	Aminoacyl-tRNA biosynthesis	0.395833	11.6064	1.74773	spd		0.457	63.8298	146.809	280.851		0.457	99.4382	77.5281	62.3596		0.005	75	92.3077	100.962		0.015	332.432	174.324	93.2432
	Pyrimidine metabolism	0.282051	4.47542	1.84249			1.372	51.0638	76.5957	127.66		1.372	48.8764	69.1011	64.0449		0.015	115.385	118.269	69.2308		0.046			85.1351
	Glutathione metabolism	0.321429	4.25801	1.83813			4.115	134.043	146.809	191.489		4.115	106.18	75.8427	80.8989		0.046	77.8846	46.1538	28.8462		0.137	81.0811	64.8649	44.5946
	Alanine, aspartate and glutamate metabolism	0.321429	4.25801	1.85591			12.346	102.128	89.3617	127.66		12.346	15.3371	16.0112	13.4831		0.137	46.1538	0	60.5769		0.412	6.48649	0.202703	8.51351
	Arginine and proline metabolism	0.263158	4.04453	1.71283			37.037	217.021	102.128	102.128		37.037	1.85393	0.337079	0.337079		0.412	20.1923	43.2692	34.6154		1.235	0	0	0.0162162
	Arginine biosynthesis	0.428571	3.52257	1.86677			111.111	25.5319	25.5319	82.9787		111.111	0	0	0.337079		1.235	31.7308	8.65385	8.65385		3.704	0	0	0.00405405
	Cysteine and methionine metabolism	0.242424	2.93085	1.72833			333.333	16.5957	10.8511	16.5957		333.333	0	0	0		3.704	20.1923	8.65385	11.5385		11.111	0	0	0
	Valine, leucine and isoleucine biosynthesis	0.5	2.5583	1.75966			1000	21.0638	4.46809	19.1489		1000	0	0	0		11.111	0	0	2.88462		33.333	0	0	0
	beta-Alanine metabolism	0.285714	2.5583	1.86827													33.333	0	0	0		100	0	0	0
	Pantothenate and CoA biosynthesis	0.263158	1.9025	2.09382
	Glyoxylate and dicarboxylate metabolism	0.1875	1.60532	1.82398
	Glycine, serine and threonine metabolism	0.181818	1.57251	1.65957
	Histidine metabolism	0.25	1.4392	1.83832
	Phenylalanine, tyrosine and tryptophan biosynthesis	0.5	1.13922	1.73624
	Citrate cycle (TCA cycle)	0.2	1.13922	2.27226

## Sheet: EDF1
BIO_SAMPLE_ID	73	74	75	76	89	90	91	92	93	94	95	96	85	86	87	88	81	82	83	84	49	50	51	52	65	66	67	68	69	70	71	72	61	62	63	64	54	58	59	60
ORGANISM	C sabaeus	C sabaeus	C sabaeus	C sabaeus	C sabaeus	C sabaeus	C sabaeus	C sabaeus	C sabaeus	C sabaeus	C sabaeus	C sabaeus	C sabaeus	C sabaeus	C sabaeus	C sabaeus	C sabaeus	C sabaeus	C sabaeus	C sabaeus	H sapiens	H sapiens	H sapiens	H sapiens	H sapiens	H sapiens	H sapiens	H sapiens	H sapiens	H sapiens	H sapiens	H sapiens	H sapiens	H sapiens	H sapiens	H sapiens	H sapiens	H sapiens	H sapiens	H sapiens
TISSUE	VeroFM	VeroFM	VeroFM	VeroFM	VeroFM	VeroFM	VeroFM	VeroFM	VeroFM	VeroFM	VeroFM	VeroFM	VeroFM	VeroFM	VeroFM	VeroFM	VeroFM	VeroFM	VeroFM	VeroFM	Calu3	Calu3	Calu3	Calu3	Calu3	Calu3	Calu3	Calu3	Calu3	Calu3	Calu3	Calu3	Calu3	Calu3	Calu3	Calu3	Calu3	Calu3	Calu3	Calu3
TREATMENT	01_Mock_DMEM	01_Mock_DMEM	01_Mock_DMEM	01_Mock_DMEM	02_DMEM	02_DMEM	02_DMEM	02_DMEM	03_100uM_Spm	03_100uM_Spm	03_100uM_Spm	03_100uM_Spm	04_DMSO	04_DMSO	04_DMSO	04_DMSO	05_10mM_NIC	05_10mM_NIC	05_10mM_NIC	05_10mM_NIC	01_Mock_DMEM	01_Mock_DMEM	01_Mock_DMEM	01_Mock_DMEM	02_DMEM	02_DMEM	02_DMEM	02_DMEM	03_100uM_Spm	03_100uM_Spm	03_100uM_Spm	03_100uM_Spm	04_DMSO	04_DMSO	04_DMSO	04_DMSO	05_10mM_NIC	05_10mM_NIC	05_10mM_NIC	05_10mM_NIC
TISSUE_VIRUS	VeroFM_Mock	VeroFM_Mock	VeroFM_Mock	VeroFM_Mock	VeroFM_CoV2	VeroFM_CoV2	VeroFM_CoV2	VeroFM_CoV2	VeroFM_CoV2	VeroFM_CoV2	VeroFM_CoV2	VeroFM_CoV2	VeroFM_CoV2	VeroFM_CoV2	VeroFM_CoV2	VeroFM_CoV2	VeroFM_CoV2	VeroFM_CoV2	VeroFM_CoV2	VeroFM_CoV2	Calu3_Mock	Calu3_Mock	Calu3_Mock	Calu3_Mock	Calu3_CoV2	Calu3_CoV2	Calu3_CoV2	Calu3_CoV2	Calu3_CoV2	Calu3_CoV2	Calu3_CoV2	Calu3_CoV2	Calu3_CoV2	Calu3_CoV2	Calu3_CoV2	Calu3_CoV2	Calu3_CoV2	Calu3_CoV2	Calu3_CoV2	Calu3_CoV2
average cell number (xE6)	3.5	3.5	3.5	3.5	2.54375	2.54375	2.54375	2.54375	0.6625	0.6625	0.6625	0.6625	1.1625	1.1625	1.1625	1.1625	1.2375	1.2375	1.2375	1.2375	1.33125	1.33125	1.33125	1.33125	1	1	1	1	1.01875	1.01875	1.01875	1.01875	0.70625	0.70625	0.70625	0.70625	0.58125	0.58125	0.58125	0.58125
4-Hydroxyproline	334644	289069	292467	317726	512656	500067	519785	448727	1.5469e+06	1.33751e+06	1.56169e+06	1.70546e+06	1.07268e+06	1.03767e+06	1.08099e+06	1.07744e+06	1.37636e+06	1.48451e+06	1.36448e+06	1.42496e+06	4.13428e+06	4.29137e+06	4.38926e+06	4.08577e+06	4917734	5049806	3477586	5423036	4.47369e+06	4.39307e+06	4.49244e+06	3.95013e+06	6.66879e+06	6.83841e+06	5.40157e+06	6.24638e+06	6.28169e+06	6.41398e+06	5.38781e+06	5.92428e+06
Adenosine	41423.1	86334.3	28656	67860.3	161080	171093	132184	176935	362673	535654	436697	442558	310670	345049	663708	251418	704869	627122	594452	712807	1.38579e+06	497377	560068	584800	1038846	417037	1840434	51866	359415	363923	155600	93996.6	466256	1.00138e+06	2.13264e+06	1.11851e+06	5.72995e+06	5404000	7.42646e+06	5.23094e+06
Alanine	797058	677382	589626	601961	1.17792e+06	1.1059e+06	1.19341e+06	985934	3.10511e+06	3.25877e+06	3.18411e+06	4.1656e+06	2.47934e+06	2.10983e+06	2.44805e+06	2.32751e+06	916980	1.15198e+06	1.1001e+06	1.25298e+06	5.08321e+06	4.89072e+06	5.04462e+06	3.92698e+06	7582858	5313889	4790166	4487341	5.75129e+06	5.17701e+06	5.2518e+06	5.18352e+06	8.34191e+06	8.50331e+06	7.02582e+06	9.02711e+06	1.03226e+07	9.31157e+06	5.70635e+06	9.07856e+06
alpha-aminobutyric acid	7148666	6.86037e+06	5.50962e+06	5776888	9.64653e+06	8.91665e+06	1.00712e+07	8.15491e+06	4.39364e+07	4.60343e+07	45831120	4.20358e+07	2.01669e+07	1.92248e+07	1.9288e+07	1.98547e+07	8.23017e+06	8.2036e+06	8.94122e+06	9.22879e+06	1.94189e+06	2.17638e+06	2.26343e+06	2.37029e+06	2791197	2163113	4639733	4728288	3.37783e+07	3.97477e+07	4.37068e+07	3.38212e+07	3.3844e+06	3.53449e+06	3.36949e+06	4.57677e+06	6.08161e+06	5.36058e+06	5.47096e+06	7.82803e+06
Arginine	8.32446e+06	6.08478e+06	6.51938e+06	6.85948e+06	1.07641e+07	9.27998e+06	9.16617e+06	7.70251e+06	2.83825e+07	2.93357e+07	2.77168e+07	4.14236e+07	2.39145e+07	2.17261e+07	2.30724e+07	2.45147e+07	2.22841e+07	2.89734e+07	2.02998e+07	2.36649e+07	4.66782e+07	4.53306e+07	4.88202e+07	3.43293e+07	65508540	56541327	65273442	81003564	6.61003e+07	7.36731e+07	6.96823e+07	5.95953e+07	7.99277e+07	8.08728e+07	6.56045e+07	8.23883e+07	1.39312e+08	1.27702e+08	1.65749e+08	1.09291e+08
Asparagine	803025	608913	501548	517253	1.1547e+06	1.10928e+06	1.08148e+06	1.02392e+06	3.34846e+06	2.96145e+06	3.3208e+06	3.70391e+06	2.56251e+06	2.29624e+06	2.41425e+06	2.48453e+06	2.48374e+06	2.72982e+06	2.71284e+06	2.93762e+06	1.98185e+06	2.08967e+06	1.99298e+06	1.40614e+06	5973947	4144492	3324742	3735224	4.56596e+06	4.70448e+06	4.49132e+06	3.71765e+06	6.73489e+06	7.09566e+06	5.86229e+06	6.92818e+06	1.33805e+07	1.19271e+07	1.22276e+07	1.08387e+07
Aspartic Acid	879155	751214	618362	647002	1.13226e+06	1.25716e+06	1.18055e+06	1.18415e+06	4.33862e+06	4.5017e+06	5.0675e+06	5.73394e+06	2.82985e+06	2.57114e+06	2.88596e+06	2.91995e+06	560647	689444	929066	995361	1.08078e+06	1.14968e+06	1.05219e+06	938868	2122558	1107742	1387288	1085470	1.57556e+06	1.60521e+06	1.35603e+06	1.52421e+06	1.98127e+06	1.99501e+06	2.09926e+06	2.34275e+06	2.54281e+06	3.47383e+06	2.26372e+06	2.74271e+06
Beta-Alanine	5084434	4.70083e+06	3814736	4.04915e+06	5.77182e+06	6.09144e+06	6.11507e+06	4.84166e+06	2.14792e+07	2.24746e+07	2.19894e+07	2.68669e+07	1.36518e+07	1.19834e+07	1.31998e+07	1.35796e+07	3.10968e+06	3.25547e+06	4.56887e+06	4.77375e+06	7.75776e+06	6.99631e+06	7.42756e+06	6.49961e+06	9864280	7204676	6859426	5982683	7.4566e+06	7.23602e+06	7.34418e+06	7.25352e+06	1.01216e+07	1.04892e+07	1.02157e+07	1.25038e+07	1.29933e+07	9.08059e+06	4.23137e+06	1.12502e+07
Carnosine	100869	78488.6	78349.1	87068	116620	113368	105422	83486.2	385122	393937	344483	525448	269314	245905	249672	286433	170966	230947	152902	191926	1.46656e+06	1.39914e+06	1.4994e+06	1.20752e+06	1879737	1603174	1365086	1931463	1.59798e+06	1.74888e+06	1.69557e+06	1.47275e+06	2.11335e+06	2.17902e+06	1.73038e+06	2.40825e+06	2.86811e+06	2.53852e+06	2.16748e+06	2.50396e+06
Citrulline	245915	94737.4	127933	57858	171485	141459	105160	196943	358368	956030	272302	539934	218313	345991	192710	245892	387411	613138	187389	379515	1.849e+06	984625	1.68043e+06	1.03469e+06	1488233	1106703	1017458	926597	1.03897e+06	1.07861e+06	1.10298e+06	1.18975e+06	1.61928e+06	1.61163e+06	1.44858e+06	1.72051e+06	2.32042e+06	2.63849e+06	2.17895e+06	2.57773e+06
Creatine	848597	1.06804e+06	724222	736321	1.20483e+06	1.05908e+06	1.24549e+06	864563	3.16478e+06	3.34697e+06	3.07852e+06	3.69527e+06	2.05393e+06	2.76481e+06	2.2053e+06	2.06048e+06	1.15546e+06	1.19649e+06	1.26712e+06	1.24992e+06	139642	118745	105091	207782	223280	118642	270555	136071	85580.4	77679.5	30300.9	113269	180527	152950	275041	181376	233992	359446	79927.7	467455
Cystathionine	2.72143e+06	2.30724e+06	1.79005e+06	1.97139e+06	3.56488e+06	3.91017e+06	4.1321e+06	4.29723e+06	8.60887e+06	8.01886e+06	9.37422e+06	1.00178e+07	8.4522e+06	7.43905e+06	8.81918e+06	8.31995e+06	3.51459e+06	4.38535e+06	4.91157e+06	5.14529e+06	7.58576e+07	7.2847e+07	7.51683e+07	6.80979e+07	107569213	90493562	68302233	76569786	9.54906e+07	9.32864e+07	9.0188e+07	8.80198e+07	1.24661e+08	1.27635e+08	1.14422e+08	1.49812e+08	1.38764e+08	1.02688e+08	4.90475e+07	1.17468e+08
Cysteine	103548	67818.3	64573.4	155338	112204	104186	156259	67159.9	2.63219e+06	1.3491e+06	2.39628e+06	2.62206e+06	447614	232840	337051	420921	289467	256779	608716	317056	484409	2.88258e+06	470369	607383	773976	588530	673986	2477136	1.15419e+06	649779	786873	683536	972050	806004	832286	1.02146e+06	923935	1.04524e+06	854066	1.2499e+06
Cystinyl-Glycine	506954	1.18431e+06	1.12568e+06	1.91047e+06	1.35313e+06	1.47477e+06	2.54201e+06	2.06566e+06	2.03906e+06	3.91994e+06	8.1603e+06	1.67629e+07	4.87033e+06	2.78727e+06	3.38605e+06	6.57013e+06	467686	444964	2.09947e+06	2.10309e+06	2.02935e+06	1.40428e+07	3.51201e+06	8.35907e+06	4183602	4297824	4647604	3579955	6.63531e+06	3.44065e+06	2.40883e+06	2.68005e+06	7.2083e+06	5.99954e+06	6.95626e+06	4.73558e+06	1.45311e+06	7.61268e+06	4.50552e+06	2.32388e+06
gamma-aminobutyric acid	22517.1	20626.6	18156.6	17270.9	32255.9	31002.7	32528.7	36711.2	88606.8	113734	129558	125912	72825.8	76740.6	76199.6	74437.8	67567.7	57527.3	74884.8	64521.2	176608	154998	175667	114405	249655	155860	145317	137092	157498	185421	167306	143940	316387	278248	247939	302265	348040	328504	325270	338338
Gamma-Glu-Cys	2376.29	42707.7	24975.7	34295.7	94506.9	16859.8	75857.3	58702.3	366041	170127	292785	243636	191304	32005.2	145132	133926	35950.7	28283.6	84346.7	57478.8	51450.9	54470.6	86117.6	61344.6	299008	190155	234140	190244	421286	361872	398208	344808	223779	343799	220797	310636	285146	191086	234089	36655.5
Glucose	941082	1.17578e+06	1.17622e+06	2.24345e+06	2.11786e+06	1.35643e+06	1.19234e+06	505507	2.37639e+06	3.34418e+06	2.43057e+06	6.53429e+06	3.28767e+06	4.52061e+06	6.3013e+06	3.45944e+06	6.2193e+06	7.59556e+06	3.06823e+06	4.13403e+06	564548	934693	711265	983646	502093	168721	8069318	621599	501252	856712	442423	430082	260503	255496	733420	347728	3.76822e+06	6.99369e+06	8.32642e+06	6.64059e+06
Glutamic Acid	2.97696e+07	2.64232e+07	2.26306e+07	2.37758e+07	4.42121e+07	4.51444e+07	3.9067e+07	3.98604e+07	1.28363e+08	1.28009e+08	1.28276e+08	1.44452e+08	9.38319e+07	8.53418e+07	9.82051e+07	9.07259e+07	5.88078e+07	6.46374e+07	6.30991e+07	6.46065e+07	1.41693e+08	1.39809e+08	1.41009e+08	1.18401e+08	203132183	141047334	122546693	108184673	1.42436e+08	1.46124e+08	1.30073e+08	1.23632e+08	2.32699e+08	2.32584e+08	2.07885e+08	2.54296e+08	3.32177e+08	3.10896e+08	2.72955e+08	2.86238e+08
Glutamine	15962516	1.3023e+07	1.29455e+07	1.40993e+07	2.32361e+07	2.21431e+07	2.25115e+07	1.95074e+07	7.54879e+07	6.85036e+07	9.03116e+07	9.14403e+07	4.92304e+07	4.69147e+07	5.23679e+07	5.07098e+07	5.73796e+07	6.56074e+07	5.66788e+07	6.28319e+07	6.73377e+07	6.556e+07	7.53658e+07	5.11637e+07	133298063	110634529	119179856	145535007	1.4609e+08	1.46197e+08	1.43617e+08	1.25684e+08	1.81443e+08	1.86513e+08	1.51136e+08	1.67576e+08	2.01186e+08	1.81278e+08	2.21946e+08	1.63489e+08
Glutathione_ox	1.22047e+07	3.3006e+06	2501698	2.97306e+06	3.77509e+06	4.36454e+06	3.69815e+06	4.71603e+06	6.09941e+06	8.78647e+06	7.17777e+06	5.92974e+06	1.15017e+07	1.02017e+07	8.57546e+06	9.0009e+06	6.5528e+06	1.27296e+07	6.12911e+06	7.87363e+06	8.41767e+06	8.30038e+06	1.21729e+07	8.65196e+06	15921247	10564216	10701478	7046052	9.34523e+06	1.26807e+07	1.17432e+07	1.94014e+07	1.3603e+07	1.64501e+07	1.41038e+07	2.03763e+07	2.22612e+07	2.63403e+07	1.8683e+07	5.63673e+07
Glutathione_red	6.23081e+07	1.04083e+08	8.1108e+07	89496864	1.4036e+08	1.34915e+08	1.55391e+08	1.55098e+08	7.24322e+08	6.99278e+08	7.67671e+08	7.4941e+08	3.14608e+08	2.95687e+08	3.08409e+08	3.53066e+08	1.1674e+08	1.09061e+08	1.83938e+08	1.80382e+08	5.41273e+08	4.78799e+08	4.74007e+08	4.58274e+08	634719657	540191323	366993734	561673063	7.89781e+08	7.65228e+08	7.09091e+08	6.31666e+08	8.60853e+08	8.09835e+08	7.23571e+08	9.37035e+08	1.03777e+09	7.93864e+08	5.4735e+08	6.04311e+08
Glycine	30796.6	25578.6	25277.4	24946	50720.4	58440.5	46808.5	54392.9	60440.8	81073.2	60593.2	78413.6	111488	121494	104756	122582	62938.2	90323.2	69659.8	89200	505111	442946	480744	359383	730459	579365	458055	490795	500105	529702	526700	415733	882515	903267	677300	764135	1.47351e+06	1.28618e+06	944960	1.36862e+06
Histidine	6.58169e+06	5223340	4.98794e+06	5.31151e+06	9.69443e+06	8.75708e+06	8.26467e+06	6.40527e+06	2.73929e+07	2.72595e+07	2.74089e+07	3.51852e+07	1.99128e+07	1.87948e+07	1.8803e+07	2.04005e+07	2.21416e+07	2.47685e+07	2.11036e+07	2.38234e+07	4.89721e+07	4.45404e+07	4.82106e+07	3.94192e+07	70431710	63186740	55840562	80850082	6.62455e+07	6.76089e+07	6.53734e+07	6.14894e+07	8.93209e+07	9.08204e+07	7.40783e+07	9.10646e+07	1.21083e+08	1.11249e+08	1.27337e+08	1.07055e+08
Homocysteine	9744.29	13409.4	8582.86	10575.7	14951.5	16152.9	17007.2	9174.25	51215.1	20649.1	53640.8	68846.8	46830.1	27402.2	29446	30117		10627.1	22538.2	17962	330185	514688	227433	264022	504305	277423	241015	375730	525803	440180	250740	260414	349199	379030	235478	431095	537684	381619	166575	358027
Isoleucine	1.59103e+06	1.20541e+06	1.19266e+06	1.30819e+06	2.06516e+06	2.00295e+06	1.95851e+06	1.93474e+06	5.94141e+06	5.32098e+06	6.00623e+06	8.10702e+06	4.54992e+06	4.13515e+06	4.58765e+06	4.53656e+06	5.71342e+06	6.58461e+06	5.62124e+06	6.20959e+06	1.42198e+07	1.34612e+07	1.41131e+07	1.14941e+07	21328149	18536592	16804008	21279935	1.9786e+07	1.98789e+07	1.94894e+07	1.73056e+07	2.64855e+07	2.51125e+07	2.16243e+07	2.76907e+07	3.62088e+07	3.19731e+07	4.01123e+07	3.04156e+07
Leucine	1.64187e+06	1.31062e+06	1.25826e+06	1.37105e+06	2.16467e+06	2.1187e+06	2.09538e+06	2.16349e+06	6.11556e+06	5.98682e+06	6.95065e+06	8.88204e+06	4.93191e+06	4.69071e+06	5.01274e+06	5.1133e+06	5345360	6.62739e+06	5.60358e+06	6.13391e+06	1.31122e+07	1.22664e+07	1.33793e+07	1.01068e+07	20354642	16051649	14881113	17369215	1.83435e+07	1.88827e+07	1.72084e+07	1.56411e+07	2.39664e+07	2.33121e+07	1.98231e+07	2.49741e+07	3.51478e+07	2.98802e+07	3.68158e+07	2.84505e+07
Lysine	3.1497e+07	2.5384e+07	2.73608e+07	2.77583e+07	4.16156e+07	4.07723e+07	3.68454e+07	3.58918e+07	9.03986e+07	9.90658e+07	9.00989e+07	1.43573e+08	9.56009e+07	9.38468e+07	1.05063e+08	9.56767e+07	7.14496e+07	9.62228e+07	7.06494e+07	8.10874e+07	1.53258e+08	1.48069e+08	1.57407e+08	1.08292e+08	218638529	171709311	201775548	157892573	1.86848e+08	2.18945e+08	1.86841e+08	1.6968e+08	2.49551e+08	2.40782e+08	2.0219e+08	2.48763e+08	4.69214e+08	3.83835e+08	5.03741e+08	3.30103e+08
Methionine	674865	591202	596783	714225	1.06794e+06	1.04355e+06	989739	1.02377e+06	3.23746e+06	3.02151e+06	3.58937e+06	4.40437e+06	2.36218e+06	2.27341e+06	2.45268e+06	2.52677e+06	2.56589e+06	3.18854e+06	2.81802e+06	3.05455e+06	5.10561e+06	4.82045e+06	5.02168e+06	4.06871e+06	8356823	7420660	6752589	10641754	8.17263e+06	8.67404e+06	8.14272e+06	7.05846e+06	1.08747e+07	1.05089e+07	8.44159e+06	1.08469e+07	1.42124e+07	1.25258e+07	1.62992e+07	1.13114e+07
Methylthioadenosine	1.70008e+06	4.44473e+06	1.46249e+06	3.48208e+06	4.80025e+06	4.06032e+06	5.11802e+06	6.51592e+06	1.06661e+07	1.65631e+07	1.42949e+07	1.32101e+07	7.65186e+06	1.18677e+07	1.89451e+07	9760400	8.11198e+06	8.19352e+06	9.17957e+06	9.04637e+06	1.10425e+06	638304	615266	912190	1660951	163249	2407828	86830	618471	775879	199355	157316	347340	710686	1.96174e+06	909120	7.14085e+06	7.07287e+06	2.67639e+06	8.3814e+06
N-acetylputrescine	812651	623918	768062	547041	1.48234e+06	1.44757e+06	1.35637e+06	890981	5.06703e+06	4.81585e+06	5.00358e+06	5.10479e+06	3.83958e+06	3.54847e+06	2.70754e+06	3.78088e+06	1.03227e+06	1.44404e+06	1.34889e+06	1.38478e+06	98209.2	81633.8	105939	71759.6	417670	416398	214743	473729	449553	769638	652329	475445	518811	447050	335472	443465	269170	293277	226827	229058
N-acetylspermidine	2.88826e+06	1.78578e+06	2.11329e+06	1.65013e+06	1.89816e+06	1.50981e+06	1.92817e+06	1.75624e+06	5.06458e+07	4.21111e+07	4.42833e+07	5.64669e+07	6.66515e+06	3.38879e+06	3.68348e+06	4.36907e+06	1.32247e+07	1.29706e+07	1.23676e+07	1.11017e+07	3.65998e+06	2.97405e+06	3.38247e+06	2.31013e+06	5611884	5820146	4040498	4436450	3.77946e+06	3.07426e+06	2.67867e+06	2.92007e+06	7.12516e+06	7.03809e+06	5.92909e+06	6.85744e+06	1.4893e+07	1.1759e+07	1.75789e+07	1.22185e+07
N-acetylspermine	80707.4	40433.4	58182.9	30803.7	81309.5	83158.3	41667.6	35681.2	196485	151285	189922	290334	293660	143061	72171.2	125141	23242.8	53013.3	52812.1	48610.1	247419	146083	169791	122186	347544	638135	268311	544811	429741	395270	368715	473983	597305	549264	395119	493802	789316	724900	3.55981e+06	610668
Ornithine	1.17777e+07	6.87397e+06	4.94816e+06	3.23112e+06	1.08533e+07	8.96012e+06	3.06737e+06	1.05456e+07	2.36744e+07	4.15919e+07	1.97985e+07	2.62751e+07	1.77077e+07	2.10196e+07	8.767e+06	1.26528e+07	1.527e+07	2.96758e+07	6.01499e+06	1.82513e+07	3.84125e+07	2.08687e+07	3.29347e+07	1.9903e+07	41727658	30251897	27667556	20752257	2.43715e+07	2.98629e+07	2.94656e+07	3.48631e+07	4.06602e+07	3.91978e+07	3.29819e+07	4.64339e+07	7.02745e+07	8.039e+07	5.40613e+07	8.20479e+07
Phenylalanine	2.14164e+06	1.78386e+06	1.77753e+06	1.8371e+06	3.18229e+06	3.06644e+06	2.94855e+06	2.95244e+06	9.10532e+06	8.25182e+06	9.47667e+06	1.18421e+07	6.96056e+06	6.43627e+06	6.71365e+06	7.10077e+06	7.14329e+06	8500640	7.19998e+06	7.81789e+06	1.69409e+07	1.55111e+07	1.67305e+07	1.38178e+07	26370114	22460651	19589406	27660067	2.34945e+07	2.46095e+07	2.4627e+07	2.17248e+07	3.14939e+07	3.13657e+07	2.60855e+07	3.33112e+07	4.3479e+07	3.782e+07	4.37357e+07	3.66316e+07
Pipecolic acid	6506.29	2968.86	6232.29	5504.86	10196	3802.26	6826.54	13653.5	10778.9	59797.7	50157	32816.6	26676.1	12354.4	11843.4	17211.2	14838.8	25822.2	26734.5	15265.5	263531	264795	220237	226303	395159	246320	289415	66774	286657	272253	123678	103067	474785	352918	396513	363570	604640	601748	509653	522440
Proline	9.22181e+06	8.86414e+06	9.49853e+06	9.554e+06	2.35516e+07	2.35226e+07	2.48966e+07	2.66751e+07	2.53859e+07	2.35105e+07	27987200	2.99354e+07	5.37255e+07	4.78322e+07	5.20282e+07	5.26392e+07	1.2685e+07	1.55986e+07	1.90996e+07	2.13667e+07	2.34863e+08	2.3643e+08	2.11902e+08	2.3478e+08	326097781	331855795	238906532	373036018	2.61719e+08	2.86799e+08	3.07905e+08	2.86311e+08	4.03477e+08	4.46236e+08	3.70279e+08	4.64853e+08	4.43119e+08	4.04721e+08	2.50061e+08	4.30945e+08
Putrescine	47035480	3.68394e+07	3.49734e+07	3.51263e+07	7.85159e+07	5.73582e+07	6.97963e+07	6.93811e+07	2.77352e+08	2.65617e+08	2.47337e+08	2.30968e+08	2.26034e+08	1.62554e+08	1.65733e+08	196213040	5.03087e+07	5.97493e+07	5.71051e+07	4.9806e+07	1.43855e+07	1.1818e+07	1.3459e+07	9.72574e+06	59467655	56753138	44956486	41982174	8.05441e+07	1.21908e+08	1.19678e+08	6.43374e+07	7.10342e+07	7.39603e+07	6.89777e+07	7.91688e+07	7.4747e+07	6.5544e+07	4.4079e+07	5.9384e+07
S-Adenosylhomocysteine	20043.4	26384.9	18098	22896.3	29816.2	30916.6	30580.4	32870.4	90286.8	110805	103585	127653	74378.5	69688.6	97264.5	67015.1	62363.6	59516	63934.5	66709.5	94107	85587.2	68603.9	120979	95585	15677	101015		33127.9	38519.8	19253	16522.2	43171.7	43998.6	145352	78232.9	226187	265141	242618	354608
S-Adenosylmethionine	159564	180047	126915	185974	397635	353662	223798	239285	333766	533309	551158	500361	1.39575e+06	983097	1.31269e+06	926637	110643	155652	155297	174061	91277.4	71584.6	69452.8	145680	188719	16748	252313		38909.4	43960.7	24995.3	13069	26485	46281.1	249965	85026.5	636786	802180	569180	726336
Serine	192717	135799	127763	112859	233130	241123	200724	234016	609819	740088	652589	742776	469966	508140	413355	491388	668652	822633	652474	772215	773476	643328	709478	553331	1142182	829284	649926	787059	850674	787742	818410	707064	1.38696e+06	1.29792e+06	1.05593e+06	1.33834e+06	2.28492e+06	2.09503e+06	2.23969e+06	2.08382e+06
Spermidine	5.78723e+07	30279592	4.65356e+07	3.38154e+07	5.05246e+07	3.14687e+07	3.30219e+07	3.273e+07	1.33573e+08	1.17592e+08	1.3045e+08	1.25308e+08	1.90628e+08	7.49106e+07	9.39789e+07	1.03209e+08	1.91045e+07	3.24222e+07	3.18371e+07	2.95546e+07	3.09622e+07	1.55518e+07	2.03586e+07	1.18865e+07	51565648	72874419	51788945	56647335	1.59843e+08	1.20728e+08	1.27093e+08	1.27578e+08	8.26666e+07	8.27972e+07	6.31981e+07	7.68681e+07	1.49319e+08	1.20864e+08	2.07051e+08	1.05004e+08
Spermine	5.86074e+06	5.05088e+06	3.57697e+06	4552414	1.1084e+07	1.28325e+07	4.48502e+06	8.59306e+06	2.08779e+07	1.67116e+07	2.52032e+07	2.93461e+07	2.53905e+07	2.11571e+07	2.06148e+07	1.69496e+07	4.12424e+06	5.57409e+06	1.17244e+07	1.42287e+07	1.96661e+07	1.2611e+07	1.62222e+07	1.16808e+07	34316664	48778895	27569214	42811329	3.61914e+07	3.50471e+07	4.20469e+07	3.133e+07	4.80361e+07	4.88251e+07	4.35922e+07	4.36396e+07	1.08532e+08	8.73143e+07	1.693e+08	6.36928e+07
Taurine	1.30389e+07	1.15022e+07	1.06055e+07	10263046	1.53721e+07	1.52683e+07	1.48063e+07	1.29836e+07	5.39203e+07	5.10962e+07	5.11479e+07	5.78729e+07	3.43208e+07	3.22052e+07	3.19398e+07	3.50379e+07	8.83163e+06	8.57497e+06	1.20298e+07	1.19252e+07	2.02201e+07	1.9278e+07	1.98179e+07	1.6739e+07	26358656	22795124	16257553	22620132	2.36986e+07	22636320	2.22608e+07	2.01786e+07	3.09227e+07	3.26803e+07	2.58365e+07	3.25193e+07	3.05103e+07	2.29042e+07	1.11469e+07	2.35963e+07
Threonine	405408	328956	313729	315320	540578	554602	548386	551124	1.75604e+06	1.51753e+06	1.83401e+06	2.00307e+06	1.16699e+06	1.16621e+06	1.18147e+06	1.20881e+06	1.72208e+06	2.01346e+06	1.69711e+06	1.89006e+06	2.55174e+06	2.35684e+06	2.56792e+06	2.03246e+06	3804478	3311235	3184631	4276434	3.51149e+06	3.62594e+06	3.89394e+06	3.26725e+06	4.5043e+06	4.87746e+06	3.69786e+06	5.1038e+06	6.0967e+06	5.11506e+06	6.4069e+06	5.32989e+06
Tryptophane	3230248	2.80531e+06	2741638	2.99517e+06	4.86186e+06	4.86538e+06	4.61901e+06	4.8074e+06	1.52157e+07	1.36856e+07	1.53734e+07	1.8158e+07	1.03357e+07	9.84876e+06	1.02449e+07	1.04793e+07	1.12028e+07	1.29162e+07	1.10046e+07	1.17046e+07	2.77234e+07	2.54825e+07	2.68616e+07	2.29778e+07	35806274	34416506	28557069	43609170	3.51265e+07	3.74777e+07	3.72173e+07	3.30198e+07	4.61523e+07	4.70058e+07	3.81017e+07	4.87994e+07	6.48847e+07	6.19643e+07	7.37676e+07	5.66653e+07
Tyrosine	2.70692e+07	2.68665e+07	2.51467e+07	2.48587e+07	4.15558e+07	4.14547e+07	4.08691e+07	4.3483e+07	1.20002e+08	1.34151e+08	1.38104e+08	1.6998e+08	9.83169e+07	9.47053e+07	1.03e+08	9.54874e+07	1.00056e+08	1.2524e+08	1.0273e+08	1.09222e+08	2.17208e+08	2.03548e+08	1.90356e+08	1.8022e+08	374006810	166810422	281398505	128435977	2.35978e+08	2.25106e+08	1.61725e+08	1.74482e+08	2.92184e+08	2.84886e+08	4.01447e+08	3.54267e+08	6.14257e+08	5.60041e+08	7.41475e+08	5.21445e+08
Valine	1.27385e+06	1071452	1.02709e+06	1.17652e+06	1.87045e+06	1.79984e+06	1.74467e+06	1.82776e+06	5.32722e+06	5.43645e+06	5.68284e+06	7.2018e+06	4.17257e+06	4.05932e+06	4.29573e+06	4.30146e+06	4.31144e+06	5.12396e+06	4.15189e+06	4.67549e+06	9.17655e+06	8.62006e+06	9.05656e+06	7.09446e+06	13676719	11875268	11035546	13229349	1.27169e+07	1.35201e+07	1.28698e+07	1.13037e+07	1.68185e+07	1.70713e+07	1.3903e+07	1.77255e+07	2.38224e+07	2.12455e+07	2.57416e+07	2.054e+07

## Sheet: EDF2
BIO_SAMPLE_ID	73	74	75	76	89	90	91	92	93	94	96	85	86	87	88	81	82	83	84	49	50	51	52	65	66	67	68	69	70	71	72	61	62	63	64	57	58	59	60
ORGANISM	C sabaeus	C sabaeus	C sabaeus	C sabaeus	C sabaeus	C sabaeus	C sabaeus	C sabaeus	C sabaeus	C sabaeus	C sabaeus	C sabaeus	C sabaeus	C sabaeus	C sabaeus	C sabaeus	C sabaeus	C sabaeus	C sabaeus	H sapiens	H sapiens	H sapiens	H sapiens	H sapiens	H sapiens	H sapiens	H sapiens	H sapiens	H sapiens	H sapiens	H sapiens	H sapiens	H sapiens	H sapiens	H sapiens	H sapiens	H sapiens	H sapiens	H sapiens
TISSUE	VeroFM	VeroFM	VeroFM	VeroFM	VeroFM	VeroFM	VeroFM	VeroFM	VeroFM	VeroFM	VeroFM	VeroFM	VeroFM	VeroFM	VeroFM	VeroFM	VeroFM	VeroFM	VeroFM	Calu3	Calu3	Calu3	Calu3	Calu3	Calu3	Calu3	Calu3	Calu3	Calu3	Calu3	Calu3	Calu3	Calu3	Calu3	Calu3	Calu3	Calu3	Calu3	Calu3
TREATMENT	Mock_DMEM	Mock_DMEM	Mock_DMEM	Mock_DMEM	CoV2 DMEM	CoV2 DMEM	CoV2 DMEM	CoV2 DMEM	CoV2_Spm	CoV2_Spm	CoV2_Spm	CoV2 DMSO	CoV2 DMSO	CoV2 DMSO	CoV2 DMSO	CoV2 NIC	CoV2 NIC	CoV2 NIC	CoV2 NIC	Mock_DMEM	Mock_DMEM	Mock_DMEM	Mock_DMEM	CoV2 DMEM	CoV2 DMEM	CoV2 DMEM	CoV2 DMEM	CoV2 Spm	CoV2 Spm	CoV2 Spm	CoV2 Spm	CoV2 DMSO	CoV2 DMSO	CoV2 DMSO	CoV2 DMSO	CoV2 NIC	CoV2 NIC	CoV2 NIC	CoV2 NIC
average cell number (xE6)	3.5	3.5	3.5	3.5	2.54375	2.54375	2.54375	2.54375	0.6625	0.6625	0.6625	1.1625	1.1625	1.1625	1.1625	1.2375	1.2375	1.2375	1.2375	2.5625	2.5625	2.5625	2.5625	2.88125	2.88125	2.88125	2.88125	0.50625	0.50625	0.50625	0.50625	0.98125	0.98125	0.98125	0.98125	0.81875	0.81875	0.81875	0.81875
CORRECTION1	0.380214	0.610681	0.65265	0.31542	0.34792	0.464011	0.128257	0.535168	0.708635	0.839479	0.327988	0.700504	0.733605	0.369443	1.16515	1	0.733383	0.540181	0.673725	1.98021	1.94519	2.92096	1.89229	3.44081	1.97007	2.18903	4.82773	2.11873	2.0942	3.09381	3.20282	3.19804	1.70497	2.05023	2.57023	1.08514	0.861983	0.861027	1.75428
CORRECTION2	3.5	3.5	3.5	3.5	2.54375	2.54375	2.54375	2.54375	0.6625	0.6625	0.6625	1.1625	1.1625	1.1625	1.1625	1.2375	1.2375	1.2375	1.2375	2.5625	2.5625	2.5625	2.5625	2.88125	2.88125	2.88125	2.88125	0.50625	0.50625	0.50625	0.50625	0.98125	0.98125	0.98125	0.98125	0.81875	0.81875	0.81875	0.81875
1,3-Bisphosphoglyceric acid	7.43741e+06	8.70118e+06	7.61503e+06	1.02001e+07	1.40037e+07	1.3449e+07	1.35592e+07	1.49167e+07	5.95806e+07	5.47104e+07	6.0584e+07	3.02315e+07	2.55225e+07	2.66009e+07	3.49161e+07	1.10708e+07	9.66551e+06	1.2999e+07	1.3754e+07	4.36317e+06	5.04433e+06	4.903e+06	5.33756e+06	5.36824e+06	6.98262e+06	6.6435e+06	6.4112e+06	4.08807e+07	4.2487e+07	4.28798e+07	3.69559e+07	1.62713e+07	1.79325e+07	1.55672e+07	1.69811e+07	3.09591e+07	3.67705e+07	2.42523e+07	3.1802e+07
3-phosphoglyceric acid	1.79872e+07	1.8245e+07	1.71053e+07	2.29389e+07	1.68807e+07	1.95926e+07	3.56269e+07	3.35388e+07	1.02034e+08	1.02151e+08	1.23574e+08	3.36442e+07	3.19097e+07	4.38305e+07	4.80405e+07	1.69417e+07	1.75207e+07	2.27868e+07	1.86252e+07	3.16249e+07	3.44924e+07	4.58723e+07	2.37893e+07	2.96728e+07	1.97914e+07	6.35286e+07	5.70421e+07	2.82603e+08	3.14741e+08	2.47245e+08	2.14726e+08	8.39394e+07	8.67538e+07	8.66056e+07	7.80242e+07	3.1267e+08	3.24343e+08	1.92651e+08	2.04501e+08
6-phosphogluconic acid	1.88537e+06	1.74028e+06	1.94064e+06	1.78335e+06	3.38771e+06	2.16253e+06	2.25236e+06	2.34502e+06	1.35638e+07	1.24276e+07	1.24716e+07	6.30293e+06	5.37879e+06	7.08316e+06	7.9752e+06	3.45256e+06	3.81068e+06	2.64362e+06	2.50603e+06	1.02883e+06	1.00609e+06	1.33527e+06	898765	658287	744048	1.62101e+06	1.39679e+06	6.88378e+06	8.02952e+06	6.97332e+06	6.41264e+06	2.0303e+06	2.24571e+06	2.05382e+06	1.9082e+06	6.68027e+06	7.67724e+06	8.34774e+06	5.25826e+06
ADP	2.83558e+07	2.50827e+07	2.9939e+07	3.96812e+07	4.4213e+07	3.95543e+07	6.46225e+07	4.09807e+07	1.25146e+08	1.29529e+08	1.75977e+08	8.88208e+07	7.8606e+07	1.05293e+08	8.1006e+07	3.71975e+07	3.56517e+07	4.90362e+07	4.80688e+07	7.78918e+07	8.13815e+07	8.61221e+07	8.08646e+07	4.64038e+07	5.86922e+07	5.98119e+07	5.2099e+07	2.95988e+08	3.10904e+08	3.16706e+08	2.55281e+08	1.46181e+08	1.70112e+08	1.69902e+08	1.62443e+08	4.31744e+08	4.78434e+08	4.76893e+08	4.02737e+08
alpha-ketoglutaric acid	3.95339e+06	1.5759e+07	1.26512e+07	1.18158e+07	1.85959e+07	6.97991e+06	2.85594e+06	3.0592e+07	6.00942e+07	8.01433e+07	2.93746e+07	5.26918e+07	3.61016e+07	9.34706e+06	8.23372e+07	1.61731e+06	1.85099e+06	1.69913e+06	1.10408e+06	1.33274e+08	1.39526e+08	1.47181e+08	1.22394e+08	1.03873e+08	1.40641e+08	1.3658e+08	1.29601e+08	7.53152e+08	7.74089e+08	7.05229e+08	5.56344e+08	3.59597e+08	3.93597e+08	3.62897e+08	3.66478e+08	1.06045e+09	1.2597e+09	6.84299e+08	1.05466e+09
AMP	2.60469e+07	1.98973e+07	2.85712e+07	3.84608e+07	4.96408e+07	3.74302e+07	8.9404e+07	3.30346e+07	9.64001e+07	9.13601e+07	1.69219e+08	7.57426e+07	8.00867e+07	1.55885e+08	7.63267e+07	6.0294e+07	8.40291e+07	6.9859e+07	6.68096e+07	1.4174e+08	1.37708e+08	1.31195e+08	1.63093e+08	3.34529e+07	4.73032e+07	4.09489e+07	3.30309e+07	2.14242e+08	2.16642e+08	2.07999e+08	1.63074e+08	1.18884e+08	1.30862e+08	1.41877e+08	1.28757e+08	5.96367e+08	6.33632e+08	4.08456e+08	5.52519e+08
ATP	1.20354e+08	1.24665e+08	1.17986e+08	1.47344e+08	1.64321e+08	1.76152e+08	1.87605e+08	1.99857e+08	6.43525e+08	7.25051e+08	7.03612e+08	4.36169e+08	3.26187e+08	2.78636e+08	3.58305e+08	9.26534e+07	5.66141e+07	1.54064e+08	1.40868e+08	1.51767e+08	1.76991e+08	1.89831e+08	1.42399e+08	2.82221e+08	2.98726e+08	3.77017e+08	3.52091e+08	1.98459e+09	2.05827e+09	2.27296e+09	1.86489e+09	7.89416e+08	9.33346e+08	7.87252e+08	8.10822e+08	1.32077e+09	1.4015e+09	1.60936e+09	1.02846e+09
Carbamoyl aspartatic acid	5.22269e+06	4.55333e+06	5.05082e+06	6.36277e+06	6.79141e+06	6.83952e+06	9.58841e+06	8.08852e+06	1.49543e+07	1.54725e+07	1.76398e+07	1.45822e+07	1.18564e+07	1.48484e+07	1.22742e+07	1.02421e+07	8.0305e+06	9.74974e+06	8.58083e+06	1.68906e+07	1.76514e+07	1.68876e+07	1.63006e+07	9.622e+06	1.38972e+07	1.04225e+07	8.839e+06	5.88965e+07	6.11834e+07	5.44478e+07	4.40177e+07	2.95219e+07	3.7298e+07	3.56975e+07	3.45168e+07	1.07219e+08	1.19942e+08	5.37158e+07	9.73394e+07
CDP	3.92588e+06	3.39398e+06	4.18171e+06	5.76899e+06	6.52111e+06	5.36711e+06	8.91017e+06	5.75197e+06	1.82739e+07	1.87664e+07	2.67003e+07	1.30519e+07	1.09958e+07	1.52167e+07	1.16976e+07	5.39459e+06	5.53457e+06	7.16545e+06	6.94328e+06	3.67533e+06	4.08936e+06	3.67928e+06	3.74324e+06	3.21843e+06	3.93532e+06	4.14205e+06	3.62841e+06	2.41712e+07	2.31994e+07	2.40503e+07	2.11707e+07	1.04324e+07	1.24885e+07	1.1891e+07	1.17674e+07	2.33336e+07	2.48158e+07	2.08129e+07	1.98346e+07
cis-aconitic acid	1.25899e+06	1.86631e+06	3.22478e+06	1.0154e+06	2.91903e+06	1.10187e+06	53274.7	2.173e+06	1.08864e+07	1.29523e+07	3.91847e+06	9.12911e+06	4.48744e+06	1.24147e+06	1.08016e+07	7603.23	1967.91	42601.5	1.19942	1.90213e+07	1.88833e+07	2.03971e+07	1.82976e+07	1.04864e+07	1.59002e+07	1.47822e+07	1.22514e+07	7.76032e+07	8.20412e+07	7.0093e+07	6.0752e+07	3.54236e+07	4.24526e+07	4.00195e+07	3.73049e+07	1.30282e+08	1.50667e+08	6.77194e+07	1.18414e+08
citric acid	1.36739e+07	2.07478e+07	3.84421e+07	1.24442e+07	4.00682e+07	1.51927e+07	6.31928e+06	2.81994e+07	1.37664e+08	1.72651e+08	5.66287e+07	1.33921e+08	6.1086e+07	1.65501e+07	1.58999e+08	1.69155e+06	2.30527e+06	5.2324e+06	2.56022e+06	5.61018e+08	5.67424e+08	5.63534e+08	5.1622e+08	2.69198e+08	3.79617e+08	3.21022e+08	3.15416e+08	1.87446e+09	1.91637e+09	1.78071e+09	1.5568e+09	9.12609e+08	1.03944e+09	9.34424e+08	9.29517e+08	3.0824e+09	3.44766e+09	1.50926e+09	3.01465e+09
CMP	2.21222e+06	1.77441e+06	2.18002e+06	2.79024e+06	4.03207e+06	3.01407e+06	6.23328e+06	2.51117e+06	9.76218e+06	8.75768e+06	1.37257e+07	7.32844e+06	6.46742e+06	1.11574e+07	6.96417e+06	9.28785e+06	1.01608e+07	9.32149e+06	8.90223e+06	6.84703e+06	6.40518e+06	6.60114e+06	7.45423e+06	2.76848e+06	3.365e+06	2.96214e+06	2.63945e+06	1.77812e+07	1.79847e+07	1.74215e+07	1.47997e+07	7.71337e+06	8.92415e+06	9.7302e+06	9.88954e+06	2.77044e+07	2.61848e+07	2.20436e+07	2.40314e+07
CTP	1.18247e+07	1.18607e+07	1.16791e+07	1.47706e+07	1.65846e+07	1.70335e+07	1.77553e+07	1.92557e+07	7.30973e+07	8.00667e+07	7.93519e+07	4.4084e+07	3.27093e+07	2.80608e+07	3.79197e+07	9.57849e+06	6.03664e+06	1.54189e+07	1.38388e+07	5.18767e+06	6.68701e+06	6.44427e+06	5.36983e+06	1.37069e+07	1.35711e+07	1.77421e+07	1.76714e+07	1.02771e+08	1.05809e+08	1.10268e+08	1.00863e+08	3.8838e+07	4.73584e+07	4.077e+07	4.329e+07	5.54374e+07	5.84435e+07	5.33067e+07	3.9166e+07
dATP	171930	255460	253792	223491	245696	282648	300387	386571	2.13006	1.79806	4.6021	854845	590220	524763	547132	0.808081	1.10185	1.49594	1.19942	209106	201901	244680	186496	154888	182954	204230	203664	1.24497e+06	1.12373e+06	1.30016e+06	904814	467659	609593	501388	562596	1.23593e+06	1.41049e+06	1.02066e+06	908567
dCTP	0.751457	0.467862	0.437776	0.90582	1.12992	0.847222	3.06511	0.734573	2.13006	1.79806	4.6021	1.22799	1.17259	2.32841	0.738286	0.808081	1.10185	1.49594	1.19942	98590.8	102509	122262	86431.2	131645	123749	123777	123291	759944	757172	932611	673574	330062	318250	297129	350380	625089	851571	764211	673375
dTMP	189287	212500	287296	306065	346535	286999	214000	375577	596485	675184	683719	861736	729615	1.01654e+06	689770	0.808081	1.10185	1.49594	1.19942	1.70159e+06	1.68494e+06	1.77764e+06	1.68414e+06	505107	636290	673608	526653	3.20272e+06	3.39032e+06	3.25496e+06	2.63359e+06	1.52879e+06	1.75564e+06	1.62504e+06	1.62218e+06	6.08627e+06	6.16547e+06	3.62864e+06	5.73804e+06
dTTP	1.35552e+06	1.25011e+06	1.19732e+06	1.35407e+06	1.50953e+06	1.65367e+06	1.71703e+06	1.72194e+06	5.77544e+06	5.89839e+06	5.76668e+06	3.85558e+06	3.18137e+06	2.901e+06	3.39583e+06	166126	138115	518769	469415	1.38648e+06	1.52741e+06	1.60073e+06	1.30829e+06	1.39921e+06	1.72421e+06	2.0695e+06	1.7366e+06	1.1412e+07	1.1169e+07	1.14318e+07	9.4416e+06	4.30071e+06	5.10891e+06	4.29826e+06	4.33497e+06	8.20351e+06	8.67477e+06	6.77291e+06	5.89594e+06
fructose-1-phosphate	8.55666e+06	7.37449e+06	7.16124e+06	1.64594e+07	1.23061e+07	1.64861e+07	4.71539e+07	1.47834e+07	3.23039e+07	2.95584e+07	9.09548e+07	1.61256e+07	2.28834e+07	5.25975e+07	2.06878e+07	1.48272e+07	2.45935e+07	3.50439e+07	3.51703e+07	1.39679e+06	1.18804e+06	1.65547e+06	996610	1.48244e+06	1.47041e+06	4.18553e+06	2.83403e+06	1.92856e+07	2.07021e+07	2.07442e+07	1.48817e+07	3.62721e+06	5.39636e+06	5.7228e+06	3.62923e+06	1.00382e+07	1.08544e+07	1.22273e+07	7.67276e+06
fructose-1,6-bisphosphate	7.8684e+07	6.53202e+07	7.85752e+07	7.48113e+07	1.64614e+08	1.10878e+08	1.33413e+08	7.99732e+07	3.50156e+08	3.30112e+08	3.65911e+08	3.20112e+08	2.74494e+08	3.51038e+08	2.57214e+08	1.80059e+08	1.94913e+08	1.79667e+08	1.79648e+08	5.28211e+06	5.10551e+06	1.44166e+07	3.32254e+06	1.71169e+07	1.4444e+07	5.12928e+07	4.46115e+07	2.21348e+08	2.68196e+08	2.69581e+08	2.31861e+08	4.07704e+07	5.53637e+07	4.11349e+07	3.90328e+07	8.201e+07	1.01331e+08	2.17772e+08	3.42543e+07
fructose-6-phosphate	5.73184e+06	5.2602e+06	5.67436e+06	1.2072e+07	9.93807e+06	1.25139e+07	3.38362e+07	1.01634e+07	2.2867e+07	2.24206e+07	6.6717e+07	1.12649e+07	1.84956e+07	4.11813e+07	1.64309e+07	10385840	1.86614e+07	2.4597e+07	2.39853e+07	1.50817e+06	2.03548e+06	1.99686e+06	2.39921e+06	1.5568e+06	1.51489e+06	2.58333e+06	2.03763e+06	1.2429e+07	1.39609e+07	1.58454e+07	1.20572e+07	4.3628e+06	6.58828e+06	5.93224e+06	5.93693e+06	6.94835e+06	9.25364e+06	1.22776e+07	6.52586e+06
fumaric acid	9.95556e+06	1.33048e+07	1.72418e+07	1.32648e+07	2.72561e+07	1.89186e+07	3.04475e+06	2.0735e+07	7.63491e+07	7.00143e+07	8.20932e+07	6.44317e+07	4.22472e+07	2.22242e+07	7.21579e+07	1.02343e+07	5.47702e+06	5.38604e+06	7.57443e+06	1.34588e+07	1.60271e+07	1.68545e+07	1.24384e+07	1.94356e+07	2.3975e+07	2.58075e+07	2.7726e+07	1.20324e+08	1.37109e+08	1.43177e+08	1.06484e+08	5.82891e+07	5.91252e+07	5.50975e+07	5.76162e+07	1.01557e+08	1.40783e+08	9.2197e+07	1.11997e+08
GDP	4.76953e+06	4.3179e+06	5.58036e+06	6.93835e+06	7.78865e+06	6.56282e+06	1.13609e+07	6.6836e+06	1.77243e+07	1.79111e+07	2.27336e+07	1.6576e+07	1.43064e+07	1.99503e+07	1.31969e+07	8.83732e+06	9.79251e+06	9.75791e+06	1.01712e+07	1.45839e+07	1.49059e+07	1.5098e+07	1.54961e+07	8.47677e+06	1.11427e+07	9.94565e+06	8.97274e+06	5.05978e+07	5.36183e+07	5.3963e+07	4.4242e+07	2.59069e+07	2.99748e+07	2.89292e+07	3.00847e+07	7.812e+07	7.99577e+07	5.88047e+07	7.22029e+07
glucose-1-phosphate	655744	577186	511432	768957	1.02503e+06	813079	1.48652e+06	794534	1.80663e+06	2.27075e+06	3.99918e+06	1.88296e+06	1.65429e+06	3.19436e+06	1.42257e+06	2.45544e+06	2.44976e+06	2.21341e+06	2.1782e+06	5.26189e+06	6.34478e+06	6.06181e+06	6.75903e+06	1.3924e+06	1.76363e+06	1.41385e+06	2.02204e+06	7.89388e+06	8.17373e+06	8.70162e+06	6.29241e+06	3.76967e+06	4.66962e+06	4.96318e+06	4.86098e+06	1.93473e+07	2.05194e+07	1.11494e+07	2.14827e+07
glucose-6-phosphate	2.82479e+06	1.85358e+06	2.28229e+06	2.62436e+06	4.63746e+06	2.58623e+06	7.49997e+06	2.2399e+06	7.69055e+06	7.21716e+06	1.19999e+07	6.10833e+06	6.53885e+06	1.19908e+07	5.89896e+06	4.8204e+06	8.22967e+06	4.04066e+06	4.98148e+06	811313	1.01304e+06	981923	670527	508047	675412	1.14914e+06	1.04836e+06	4.34375e+06	6.44745e+06	5.11087e+06	4.12785e+06	1.82518e+06	2.02787e+06	1.98401e+06	1.60152e+06	4.52018e+06	6.57778e+06	6.97119e+06	3.99189e+06
Glycerol 3-phosphate	1.26288e+07	1.12883e+07	1.20131e+07	1.46873e+07	6.19269e+07	1.92695e+07	2.3876e+07	1.79449e+07	6.60959e+07	7.4469e+07	5.85826e+07	4.82897e+07	3.40691e+07	4.16367e+07	3.40389e+07	1.64328e+08	1.58711e+08	1.58756e+08	1.44965e+08	2.63143e+07	2.22752e+07	2.3371e+07	1.86225e+07	1.30318e+07	1.56957e+07	1.5713e+07	1.08251e+07	8.20283e+07	7.87933e+07	7.41865e+07	5.72987e+07	4.3572e+07	4.99666e+07	4.80939e+07	3.81287e+07	1.71389e+08	1.79905e+08	3.28575e+08	1.40491e+08
GMP	3.55775e+06	3.04096e+06	4.25442e+06	6.53255e+06	6.01955e+06	6.18941e+06	1.40956e+07	5.66188e+06	1.13664e+07	1.16071e+07	2.27962e+07	1.135e+07	1.10622e+07	2.07501e+07	1.06285e+07	8.88328e+06	1.15842e+07	1.22073e+07	1.18425e+07	2.82133e+07	2.63405e+07	2.70035e+07	2.93765e+07	6.22103e+06	7.81187e+06	7.03691e+06	5.85547e+06	3.41789e+07	3.52818e+07	3.43197e+07	2.72995e+07	1.95756e+07	2.15087e+07	2.3215e+07	2.28817e+07	1.05619e+08	1.06363e+08	6.00084e+07	1.04284e+08
GTP	1.38232e+07	1.41496e+07	1.40712e+07	1.62139e+07	1.93664e+07	1.96302e+07	2.12291e+07	2.25831e+07	5.82791e+07	6.5392e+07	6.25892e+07	4.99647e+07	3.89509e+07	3.46085e+07	3.74524e+07	1.41019e+07	1.07427e+07	1.96523e+07	2.09982e+07	1.8383e+07	2.02957e+07	1.97681e+07	1.61116e+07	2.83184e+07	3.23067e+07	3.4451e+07	3.23447e+07	1.99367e+08	1.98425e+08	2.05293e+08	1.65266e+08	8.37259e+07	1.00536e+08	8.01873e+07	8.41859e+07	1.49081e+08	1.51134e+08	1.38093e+08	1.06364e+08
IMP	0.751457	0.467862	0.437776	0.90582	1.12992	0.847222	3.06511	0.734573	2.13006	1.79806	4.6021	191201	175318	76392.7	338935	0.808081	1.10185	1.49594	1.19942	512114	476747	517432	532467	251661	292232	311933	283260	1.5272e+06	1.47674e+06	1.56894e+06	1.3447e+06	675082	714271	871752	756777	2.77602e+06	2.68974e+06	2.1163e+06	3.15623e+06
isocitric acid	339291	477557	561291	561799	1.05801e+06	635277	376178	853531	2.44555e+06	3.75007e+06	3.60109e+06	2.37931e+06	991981	1.43165e+06	3.97948e+06	291166	525658	526880	534762	1.84668e+07	1.86858e+07	2.19603e+07	1.95161e+07	9.89175e+06	1.25277e+07	1.04696e+07	1.32576e+07	5.88469e+07	6.30747e+07	6.02609e+07	5.13842e+07	3.51629e+07	3.263e+07	3.00725e+07	3.29466e+07	1.11284e+08	1.22081e+08	3.17531e+07	1.21894e+08
lactic acid	2.3752e+09	1.59341e+09	1.99967e+09	2.91245e+09	3.36298e+09	2.72068e+09	4.13292e+09	2.74323e+09	5.33706e+09	7.2089e+09	1.1253e+10	5.23033e+09	4.52651e+09	5.94651e+09	3.77171e+09	3.07194e+09	4.33881e+09	7.66838e+09	3.89443e+09	3.71063e+09	3.7351e+09	3.17709e+09	3.33795e+09	1.92844e+09	3.16297e+09	3.26728e+09	2.14317e+09	1.70744e+10	1.81516e+10	1.44849e+10	1.20473e+10	6.1074e+09	9.25065e+09	7.58114e+09	7.29261e+09	2.14238e+10	2.51691e+10	2.91447e+10	1.60104e+10
malic acid	2.44457e+08	2.69419e+08	3.37894e+08	2.72321e+08	5.52819e+08	3.71876e+08	5.37269e+07	4.81294e+08	1.89942e+09	1.96997e+09	2.06659e+09	1.205e+09	8.09859e+08	4.87093e+08	1.4003e+09	1.59694e+08	7.22214e+07	9.48556e+07	1.43778e+08	1.75909e+08	2.13242e+08	1.72975e+08	1.75974e+08	2.28405e+08	2.78838e+08	2.74887e+08	2.47238e+08	1.71909e+09	1.84765e+09	1.59157e+09	1.42113e+09	6.49621e+08	8.51649e+08	7.03464e+08	6.96929e+08	1.19531e+09	1.69834e+09	1.32157e+09	1.0368e+09
Orotic acid	259852	225430	277228	478190	634594	588452	457811	312794	532924	527520	566407	1.35388e+06	1.1099e+06	1.2476e+06	821191	198072	263951	588263	390379	1.76603e+06	1.86952e+06	1.65785e+06	1.57509e+06	724889	1.35839e+06	732342	626163	4.67643e+06	4.59419e+06	4.34904e+06	3.8018e+06	2.41939e+06	3.36878e+06	3.10583e+06	2.65866e+06	6.12327e+06	7.95798e+06	3.4466e+06	6.31454e+06
Pantothenate	7.55217e+06	6.04604e+06	7.87932e+06	1.00491e+07	1.21239e+07	1.07305e+07	1.36788e+07	1.06305e+07	4.8347e+07	4.96996e+07	7.02565e+07	2.79458e+07	2.06351e+07	2.70227e+07	2.75279e+07	1.70491e+07	1.68977e+07	1.7158e+07	1.80875e+07	1.79205e+07	1.82642e+07	1.49816e+07	1.93201e+07	1.22378e+07	1.62534e+07	1.67687e+07	1.17203e+07	8.40189e+07	9.05155e+07	7.88209e+07	7.17433e+07	3.96275e+07	5.65851e+07	5.09343e+07	4.72472e+07	9.51633e+07	1.14279e+08	1.00054e+08	7.38533e+07
pentose-5-phosphates_first	185437	218571	235800	369891	244188	372435	358278	363057	1.08756e+06	1.04386e+06	2.07893e+06	707761	611331	812640	808477	2.16573e+06	1.85702e+06	2.1416e+06	1.83857e+06	896873	831412	764352	832760	510500	679702	667093	566383	3.46858e+06	3.69525e+06	3.68612e+06	2.8057e+06	1.5543e+06	1.87376e+06	1.83062e+06	1.58565e+06	3.72042e+06	4.49795e+06	4.18472e+06	3.26885e+06
pentose-5-phosphates_last	6787.16	53308.6	66445.6	97546	22445.8	78661.2	34893.2	93024.9	351298	417139	549656	93549.9	199003	111584	334107	105907	94263.5	16608	209478	94191	65784.6	98711.6	94829.2	69522.1	77673.5	171883	124596	623071	521708	762704	651901	165863	192455	175193	254273	454701	737182	421954	771352
phosphoenolpyruvic acid	4.93571e+06	2.97844e+06	5.22748e+06	4.33602e+06	3.26451e+06	2.21469e+06	1.79377e+06	2.56299e+06	1.25674e+07	1.30862e+07	9.71287e+06	6.9559e+06	4.3489e+06	4.18548e+06	8.06973e+06	807800	559214	813237	373477	2.28933e+06	1.83818e+06	3.2397e+06	1.81506e+06	3.24654e+06	6.23124e+06	8.43799e+06	6.80369e+06	4.02014e+07	4.36464e+07	5.8117e+07	5.45194e+07	1.00752e+07	1.34329e+07	9.61466e+06	1.22346e+07	3.95993e+07	5.3069e+07	5.7029e+07	2.4532e+07
pyruvic acid	3.55191e+07	2.25335e+07	3.05602e+07	3.92291e+07	4.10969e+07	4.57166e+07	5.74973e+07	5.26023e+07	9.21254e+07	1.4177e+08	2.56324e+08	5.86875e+07	7.84822e+07	9.57584e+07	7.19975e+07	3.54508e+07	6.56205e+07	1.55107e+08	5.17199e+07	5.11101e+07	3.33638e+07	6.07824e+07	3.68775e+07	2.69478e+07	4.56584e+07	5.59463e+07	4.52449e+07	2.47554e+08	2.82602e+08	2.7641e+08	2.86493e+08	7.89816e+07	1.19094e+08	9.83978e+07	1.20202e+08	3.06617e+08	5.63536e+08	5.80298e+08	4.57161e+08
sedoheptulose-7-phosphate	356146	383164	432038	655401	794979	906287	1.14289e+06	884982	3.4549e+06	3.6778e+06	6.11346e+06	1.68284e+06	1.42645e+06	1.8367e+06	1.91344e+06	2.55733e+06	2.69822e+06	3.22398e+06	2.9385e+06	4.06092e+06	3.63869e+06	4.11984e+06	3.94034e+06	3.07188e+06	3.90938e+06	4.10278e+06	3.83351e+06	2.34128e+07	2.12462e+07	2.38174e+07	1.94634e+07	1.06062e+07	1.06905e+07	1.09921e+07	1.08864e+07	2.26074e+07	2.11769e+07	2.15033e+07	2.08664e+07
succinic acid	4.46791e+07	4.01494e+07	5.14266e+07	5.28624e+07	6.89621e+07	5.41894e+07	1.14544e+07	6.18041e+07	1.99767e+08	2.4066e+08	2.7658e+08	1.49351e+08	9.97646e+07	8.64572e+07	1.4922e+08	2.10272e+08	7.90877e+07	6.9822e+07	9.83275e+07	2.94623e+08	2.96831e+08	2.93332e+08	2.81574e+08	1.1653e+08	1.74033e+08	1.18763e+08	1.16537e+08	7.27431e+08	7.98323e+08	6.70109e+08	5.8657e+08	3.80893e+08	4.74129e+08	4.25531e+08	4.18692e+08	1.03188e+09	1.25901e+09	6.54127e+08	1.04503e+09
UDP	1.22294e+07	1.14113e+07	1.37011e+07	1.69968e+07	1.89294e+07	1.66433e+07	2.76991e+07	1.71091e+07	6.17892e+07	6.54645e+07	8.89479e+07	3.51983e+07	3.1944e+07	4.28372e+07	3.78614e+07	1.03133e+07	1.0393e+07	1.53198e+07	1.37286e+07	2.03991e+07	2.2644e+07	2.18217e+07	2.03946e+07	1.34421e+07	1.69455e+07	1.7723e+07	1.53587e+07	9.33174e+07	9.83044e+07	9.57759e+07	7.38622e+07	4.23533e+07	4.76988e+07	4.78482e+07	4.62457e+07	1.1611e+08	1.28531e+08	6.04762e+07	9.7552e+07
UDP-Gal-Nac	1.2807e+06	1.26997e+06	1.73077e+06	1.52039e+06	2.80298e+06	2.4719e+06	3.88702e+06	2.49366e+06	9.5249e+06	8.83685e+06	9.82381e+06	4.86607e+06	4.49511e+06	6.2724e+06	4.94163e+06	3.25893e+06	2.90789e+06	3.76162e+06	3.27061e+06	4.02136e+06	4.56717e+06	4.70414e+06	4.27547e+06	3.39592e+06	3.89585e+06	4.05943e+06	3.74886e+06	2.51479e+07	2.69441e+07	2.69018e+07	2.30347e+07	9.58823e+06	1.21964e+07	1.10424e+07	1.05685e+07	2.31462e+07	2.80809e+07	3.26111e+07	2.13876e+07
UDP-Galacose	10090.6	7110.56	26337	12428.8	19189.4	57169.7	3.06511	10292.1	143321	219300	60894.9	90850.8	124021	308393	53196.5	16133.3	65281.5	42410	51143.3	224302	228364	235879	194219	186044	204961	192848	213656	1.16189e+06	1.0318e+06	900278	937549	587640	653590	480759	638801	1.53244e+06	1.32207e+06	220571	867454
UDP-Gluc-Nac	4.10687e+06	3.73805e+06	4.19517e+06	5.60633e+06	7.24886e+06	6.67669e+06	1.00034e+07	5.97579e+06	2.50693e+07	2.72303e+07	3.10937e+07	1.5366e+07	1.37007e+07	1.80796e+07	1.41333e+07	7.77327e+06	7.05716e+06	9.16142e+06	8.36875e+06	1.30563e+07	1.33884e+07	1.42367e+07	1.32197e+07	8.81492e+06	1.05009e+07	1.1906e+07	1.08503e+07	7.99965e+07	7.03873e+07	8.45804e+07	7.12519e+07	2.83814e+07	3.32338e+07	3.26816e+07	3.10646e+07	7.25957e+07	7.67204e+07	8.60375e+07	6.53533e+07
UDP-glucose	374231	404562	478401	541142	903041	541320	527490	677464	2.78353e+06	2.71366e+06	2.83703e+06	2.15697e+06	1.6931e+06	1.84632e+06	1.52488e+06	498243	430227	486886	486683	1.45945e+06	1.25547e+06	1.29658e+06	1.19596e+06	991636	1.16949e+06	1.11202e+06	1.06404e+06	5.72771e+06	5.85403e+06	5.44285e+06	4.9113e+06	3.18693e+06	3.5683e+06	3.13093e+06	3.04463e+06	7.45888e+06	8.46332e+06	2.84474e+06	5.43882e+06
UMP	4.2471e+07	3.67096e+07	4.39994e+07	5.3836e+07	6.63887e+07	6.05384e+07	9.82331e+07	5.59244e+07	2.44964e+08	2.41631e+08	3.38421e+08	1.40011e+08	1.17959e+08	1.79822e+08	1.25582e+08	6.80425e+07	7.77417e+07	8.55538e+07	7.87071e+07	1.30692e+08	1.25561e+08	1.34318e+08	1.35444e+08	5.37455e+07	6.66103e+07	6.72874e+07	6.01769e+07	3.33675e+08	3.52135e+08	3.39969e+08	2.96677e+08	1.72048e+08	1.97185e+08	1.99101e+08	1.97992e+08	5.79338e+08	6.29747e+08	3.15088e+08	5.42522e+08
UTP	5.95085e+07	6.0013e+07	5.78261e+07	7.16169e+07	7.56414e+07	8.01579e+07	8.88546e+07	9.41333e+07	3.61094e+08	4.00747e+08	4.04354e+08	1.97622e+08	1.4924e+08	1.21255e+08	1.77935e+08	2.84374e+07	1.85003e+07	5.04733e+07	4.39715e+07	4.35617e+07	5.30323e+07	5.20073e+07	3.91276e+07	8.02222e+07	8.78418e+07	1.06064e+08	1.04977e+08	6.12628e+08	6.40915e+08	6.49596e+08	5.24933e+08	2.35876e+08	2.88486e+08	2.34935e+08	2.31559e+08	3.64925e+08	4.07115e+08	2.62848e+08	2.5902e+08

## Sheet: EDF3
A		VeroFM - CoV-2 - mock										Calu-3 - CoV-2 - mock									B	VeroFM - CoV-2				Calu-3 - CoV-2
	Metabolite	mock				CoV-2					Metabolite	mock				CoV-2					cell viability (%)	100.126	100	99.4959	101.134	101.105	103.967	104.135	93.36
	4-Hydroxyproline	0.88164	0.917989	1.00581	1.19456	1.73616	1.38108	1.73967	1.47566		Alanine	0.923209	1.09308	1.08999	0.893725	1.32619	1.48558	1.49496	1.66034
	Adenosine	0.592314	1.48806	0.53488	1.38475	2.96078	2.56462	2.40117	3.15805		Asparagine	0.965747	1.15147	1.08131	0.801473	2.70309	2.24055	2.72367	2.13377
	Alanine	0.982099	0.961819	0.933513	1.12257	1.81866	1.42136	1.95103	1.8882		Aspartic Acid	0.986403	0.981136	1.07953	0.952936	1.5993	1.84475	2.11685	2.38344
	alpha-aminobutyric acid	0.926768	1.07206	0.932393	1.06877	1.60758	1.21179	1.65869	1.31966		Carnosine	0.956888	1.0323	1.08926	0.921555	1.13884	1.16046	1.49735	1.47735
	Arginine	0.938405	0.858315	1.04549	1.15779	1.63836	1.23339	1.47742	1.32875		Cystathionine	0.943568	1.02463	1.04103	0.990771	1.24242	1.24877	1.42827	1.11653
	Asparagine	1.09633	1.00206	0.893834	1.00777	2.02645	1.58758	1.87571	1.74492		Gamma-Glu-Cys	0.733225	0.877786	1.36644	1.02255	3.95669	3.00637	5.60947	3.17829
	Aspartic Acid	0.919629	0.867637	1.07788	1.13486	1.63035	1.65587	1.52207	1.63716		Glutamic Acid	0.992063	0.99925	1.06271	0.945977	1.28692	1.40537	1.23372	1.2929
	ATP	0.943306	0.977096	0.924749	1.15485	1.28791	1.38064	1.4704	1.56643		Glutamine	0.944329	1.03965	1.17677	0.839252	1.73578	1.72126	2.80977	2.3926
	Beta-Alanine	0.945554	1.05377	0.926061	1.07462	1.37978	1.18753	1.44471	1.12392		glutathione	1.00867	1.00894	0.983489	0.9989	1.09829	1.11678	1.14972	1.22702
	CTP	0.943427	0.9463	0.931809	1.17846	1.3232	1.35901	1.4166	1.53631		Glycine	1.02999	1.02136	1.09147	0.857174	1.38308	1.31066	1.57024	1.17323
	Cystathionine	1.02189	1.0443	0.87741	1.0564	1.7207	1.53916	1.97112	2.01416		Histidine	1.0212	0.967065	1.09681	0.914921	1.40483	1.45653	1.92046	1.82793
	dTTP	1.0514	0.969637	0.928692	1.05027	1.17086	1.28265	1.3318	1.33561		Isoleucine	0.983497	1.02267	1.0874	0.906427	1.38756	1.49514	1.94919	1.92081
	gamma-aminobutyric acid	0.940881	1.0389	0.990346	1.02987	1.73255	1.35801	1.72673	1.91477		Leucine	0.97454	1.0191	1.09083	0.915523	1.45632	1.48665	1.92179	1.94384
	Glutamic Acid	0.9545	0.916548	1.07193	1.05702	1.82063	1.56037	1.42923	1.47713		Methionine	0.973567	1.01554	1.09971	0.911185	1.56781	1.62113	2.20044	2.15179
	Glutamine	0.929679	0.914261	0.9842	1.17186	1.7396	1.35192	1.6656	1.41817		N-acetylputrescine	1.00109	0.940967	1.20235	0.855594	3.9533	4.70891	3.67996	5.66096
	Glyceric acid 1,3-biphosphate	0.876182	1.02506	0.897107	1.20165	1.64974	1.58439	1.59737	1.7573		N-acetylspermidine	1.08515	0.997106	1.1166	0.801147	1.54498	1.91441	2.01394	1.542
	Glycine	0.945952	0.947044	1.01352	1.09349	2.00264	1.88175	1.82653	2.08548		N-acetylspermine	1.32919	0.887433	1.0156	0.767786	1.73368	3.80326	2.42323	3.43113
	GTP	0.949104	0.971515	0.966131	1.11325	1.3297	1.34782	1.4576	1.55057		Phenylalanine	0.978241	1.01283	1.07565	0.933282	1.41392	1.43887	1.90166	1.87241
	Histidine	1.00708	0.915408	1.01539	1.06212	1.70263	1.35775	1.50121	1.53777		Proline	1.06651	1.01239	0.972872	0.94823	1.25617	1.38856	1.40055	1.37107
	Isoleucine	0.927328	0.925232	1.01761	1.12983	1.65189	1.36116	1.62374	1.50131		Putrescine	1.06342	0.98788	1.10776	0.840944	4.08192	4.65435	5.58694	3.63816
	Leucine	0.956587	0.897468	1.01531	1.13064	1.67606	1.33576	1.54687	1.48822		Serine	1.05303	0.990395	1.07544	0.881138	1.44389	1.25253	1.48751	1.25614
	Lysine	0.899348	0.861082	1.08933	1.15024	1.60638	1.35026	1.40478	1.27408		Spermidine	1.45501	0.826416	1.06521	0.653364	2.25009	3.79926	4.09142	3.1207
	Methionine	0.916627	0.902256	1.0008	1.18032	1.70099	1.3893	1.58337	1.56206		Spermine	1.19822	0.868859	1.10048	0.832447	1.94146	3.29716	2.82387	3.05784
	N-acetylputrescine	0.970914	0.898527	1.19786	0.932703	2.27656	1.81299	2.05869	1.32875		Taurine	0.96673	1.04224	1.05495	0.936085	1.17017	1.20907	1.30671	1.26781
	Phenylalanine	0.927732	0.931459	1.00513	1.13568	1.77203	1.39249	1.62263	1.59644		Threonine	1.03507	1.06541	1.00956	0.889956	1.36664	1.28191	1.63906	1.6542
	Proline	0.925159	0.98132	1.03986	1.05366	3.11652	2.61773	3.18273	3.4553		Tryptophane	0.978559	1.0171	1.05567	0.94867	1.17356	1.34771	1.69456	1.8045
	Putrescine	1.00491	0.94873	0.975377	1.07098	2.15633	1.28464	1.8944	1.8503		Tyrosine	1.02061	0.971693	1.06089	0.946805	1.42139	1.54391	1.90731	1.96168
	S-Adenosylmethionine	0.790253	1.07484	0.820496	1.31441	2.53146	1.83612	1.40807	1.47926		Valine	1.00675	1.00943	1.08927	0.894554	1.37547	1.55248	1.98143	1.97124
	sedoheptulose-7-phosphate	0.779847	0.839008	0.946026	1.43512	1.74075	1.98448	2.50257	1.93783		GTP	0.986234	1.08885	1.06054	0.864372	2.2741	2.59437	2.76657	2.59742
	Serine	1.1266	0.956914	0.974957	0.941529	1.75187	1.47764	1.49068	1.70762		CTP	0.875971	1.12914	1.08816	0.90673	3.46445	3.43012	4.48434	4.46647
	Taurine	0.941545	1.00117	0.999684	1.0576	1.42688	1.15577	1.35826	1.17028		malic acid	0.953307	1.15562	0.937407	0.953662	1.8528	2.2619	2.22985	2.00557
	Threonine	0.958558	0.929579	1.00816	1.1037	1.64859	1.35763	1.73941	1.79892		ATP	0.918424	1.07107	1.14877	0.861736	2.55643	2.70593	3.41511	3.18932
	Tryptophane	0.893265	0.935087	0.98966	1.18199	1.72823	1.4104	1.62267	1.6594		UTP	0.928183	1.12998	1.10814	0.833704	2.55859	2.8016	3.38277	3.34812
	Tyrosine	0.915488	0.914291	1.08361	1.08661	1.74083	1.51923	1.65955	1.74189		fumaric acid	0.915896	1.09067	1.14698	0.846453	1.97977	2.44216	2.62883	2.82425
	UDP-N-acetylgalactosamine	0.882962	0.875565	1.19326	1.04821	1.93248	1.70422	2.67986	1.71923		GMP	1.0173	0.949773	0.973678	1.05924	0.335765	0.421626	0.3798	0.316035
	UTP	0.956096	0.964202	0.929065	1.15064	1.2153	1.28786	1.42759	1.5124		Glyceric acid 1,3-biphosphate	0.888264	1.02694	0.998164	1.08663	1.63587	2.12782	2.02448	1.95369
	Valine	0.949783	0.894264	1.00526	1.15069	1.70426	1.39261	1.62456	1.52076		AMP	0.988191	0.960078	0.914671	1.13706	0.349107	0.493646	0.427334	0.344704
											glucose-1-phosphate	0.861633	1.03896	0.99262	1.10679	0.341287	0.432281	0.346546	0.495617
											CMP	1.00295	0.938227	0.966931	1.09189	0.607009	0.737801	0.64947	0.578717
											dTMP	0.993872	0.984152	1.03829	0.983683	0.441608	0.556299	0.588926	0.460445
											dTTP	0.952433	1.04924	1.09961	0.898721	1.43873	1.77291	2.12795	1.78565
											UDP-Galactose	1.01636	1.03477	1.06882	0.880049	1.26185	1.39016	1.308	1.44913
											phosphoenolpyruvic acid	0.997283	0.800754	1.41128	0.790679	2.11693	4.06314	5.50206	4.43641
											dCTP	0.962347	1.00059	1.1934	0.843656	1.92343	1.80806	1.80847	1.80137
											CDP	0.968005	1.07705	0.969047	0.985893	1.26883	1.55145	1.63295	1.43046
											UDP-N-acetylgalactosamine	0.915602	1.03988	1.07106	0.97346	1.15736	1.32774	1.38349	1.27764
											UMP	0.993826	0.95481	1.0214	1.02997	0.611759	0.758193	0.7659	0.684964
											Fructose 1,6-bisphosphate	0.751187	0.726071	2.05023	0.472509	3.64369	3.0747	10.9188	9.4965
											UDP-glucose	1.12105	0.96436	0.995939	0.918653	1.14015	1.34464	1.27857	1.2234
											sedoheptulose-7-phosphate	1.0307	0.923538	1.04566	1.0001	1.16705	1.48523	1.55871	1.45641
											alpha-ketoglutaric acid	0.982891	1.029	1.08546	0.90265	1.14667	1.55256	1.50773	1.43069
											dATP	0.993162	0.95894	1.16212	0.885774	1.10116	1.30068	1.45194	1.44791
											IMP	1.00476	0.935366	1.01519	1.04469	0.739073	0.858221	0.916078	0.83187
											succinic acid	1.0104	1.01797	1.00597	0.96565	0.598192	0.89338	0.609658	0.598228
											fructose-1-phosphate	1.06688	0.907436	1.26446	0.76122	1.69488	1.68112	4.78533	3.24016

## Sheet: EDF4
A	Metabolite	Calu-3 glycolysis - CoV-2 -13C isotope enrichment													B	ratios of 13C atom fraction labeling-corrected pool sizes
		mock [13C]						CoV-2 [13C]								Metabolite	Calu-3 amines
	F-1-P	0.425284	0.429157	0.449393	0.439848	0.443705	0.430824	0.442267	0.446412	0.444994	0.440793	0.457781	0.440592				CoV-2/mock
	F-1,6-BP	0.432943	0.431389	0.434089	0.434253	0.436051	0.434279	0.442448	0.444417	0.443281	0.44345	0.443721	0.444502			put	4.49
	F-6-P	0.421104	0.438537	0.425077	0.414481	0.424192	0.439785	0.434315	0.429419	0.438042	0.434197	0.441696	0.424513			spm	3.32
	1,3-BPG	0.422934	0.417182	0.414094	0.425109	0.430293	0.426955	0.430243	0.43371	0.430129	0.434537	0.42754	0.423338			asn	3.06
	3-PGA	0.418548	0.416992	0.418437	0.41973	0.416592	0.420607	0.425557	0.427965	0.42585	0.429113	0.429669	0.428218			gln	2.16
	PEP	0.426959	0.418359	0.419992	0.41566	0.4286	0	0.427513	0.426122	0.419608	0.421926	0.419412	0.379294			pro	1.49
	lac	0.40806	0.354526	0.427979	0.395931	0.340888	0.371323	0.337229	0.435722	0.436974	0.410658	0.424049	0.358118			asp	1.46
	pyr	0.36873	0.340369	0.375634	0.315962	0.334508	0.342373	0.329156	0.368463	0.374983	0.354822	0.347193	0.292461			ser	1.36
																ala	1.3
	Metabolite	Calu-3 nucleotides - CoV-2 -13C isotope enrichment														orn	1.17
		mock [13C]						CoV-2 [13C]								GSH	1.15
	UDP	0.18545	0.185162	0.179902	0.179555	0.182093	0.187363	0.167251	0.164657	0.161503	0.162421	0.167415	0.170289			glu	1.14
	UTP	0.144292	0.144841	0.138846	0.140375	0.141686	0.146252	0.130856	0.131936	0.12359	0.123255	0.128922	0.133482			β-ala	1.13
	UMP	0.122439	0.120722	0.116316	0.116617	0.124145	0.123907	0.108441	0.107357	0.103049	0.102304	0.108917	0.10904
	IMP	0.0741247	0.0770088	0.0755159	0.0732908	0.077979	0.0781988	0.0723356	0.0726437	0.0701413	0.0692843	0.0681008	0.0772414
	ADP	0.0552539	0.055999	0.0534251	0.0526788	0.0559823	0.0560168	0.0516547	0.0535177	0.0515686	0.0500655	0.0529589	0.0550603			Metabolite	Calu-3 glycolysis
	ATP	0.0446155	0.0459024	0.0441214	0.0457412	0.0476497	0.0447261	0.0458841	0.047289	0.0434888	0.0454792	0.0475281	0.0445049				CoV-2/mock
	AMP	0.0405799	0.0415402	0.0382908	0.0398247	0.0415867	0.04107	0.0390684	0.0415097	0.0384297	0.0388796	0.0401154	0.0409928			F-1,6-BP	4.64
																PEP	3.23
	Metabolite	Calu-3 TCA - CoV-2 -13C isotope enrichment														F-1-P	1.95
		mock [13C]						CoV-2 [13C]								1,3-BPG	1.32
	icit	0.250595	0.242568	0.238667	0.257912	0.227246	0.215622	0.21237	0.215437	0.227491	0.224145	0.249503	0.269795			3-PGA	1.28
	cit	0.146637	0.144963	0.145606	0.144804	0.147353	0.142245	0.144111	0.147509	0.14139	0.146097	0.144987	0.148796			F-6-P	0.97
	fum	0.110081	0.111783	0.112658	0.112471	0.116922	0.108199	0.10749	0.108523	0.101448	0.107056	0.104982	0.117557			pyr	0.93
	mal	0.0950516	0.0929793	0.0945277	0.0905455	0.0963057	0.0922662	0.0901624	0.0922645	0.0883437	0.0931953	0.0919346	0.0946066			lac	0.79
	a-KG	0.0880491	0.0851744	0.0862135	0.087732	0.0899622	0.0887596	0.0841609	0.0871242	0.0830387	0.086718	0.0851977	0.0898394
	suc	0.0881711	0.0868781	0.0856982	0.0829317	0.0848256	0.0818712	0.0777414	0.0833408	0.0787645	0.0748137	0.0819259	0.074066
																Metabolite	Calu-3 TCA
	Metabolite	Calu-3 amino acids - CoV-2 -13C isotope enrichment															CoV-2/mock
		mock [13C]						CoV-2 [13C]								fum	1.65
	ala	0.311294	0.31695	0.325944	0.320646	0.303003	0.313203	0.323203	0.332458	0.349685	0.333299	0.336054	0.3344			mal	1.39
	glu	0.113237	0.113204	0.106739	0.106685	0.111682	0.106784	0.108238	0.112926	0.106247	0.113193	0.112402	0.107895			a-KG	0.94
	asp	0.0987229	0.0987132	0.10186	0.101209	0.0997328	0.0968123	0.0976776	0.10111	0.10151	0.102402	0.0995231	0.0994773			cit	0.58
	pro	0.0676474	0.0673152	0.0625336	0.0651698	0.0674414	0.0691007	0.066387	0.066823	0.0638874	0.0660629	0.0682994	0.0710876			icit	0.56
	orn	0.0495329	0.0450352	0.0564305	0.0490805	0.0444163	0.0464647	0.0438303	0.0590863	0.059864	0.0503962	0.0543939	0.0475469			suc	0.4
	ser	0.0468388	0.0489272	0.0462143	0.0469719	0.043014	0.0489712	0.0471258	0.0448832	0.0459312	0.0492589	0.0475122	0.0467462
	asn	0.0426476	0.0420631	0.0445285	0.0449142	0.0456871	0.0427893	0.0464883	0.0460409	0.0461377	0.0460598	0.0440422	0.0481216
	β-ala	0.0340455	0.0330337	0.0330898	0.0331931	0.0338762	0.0335191	0.0333599	0.0333786	0.0332417	0.0338561	0.0335886	0.0330379			Metabolite	Calu-3 nucleotides and PPP
	gln	0.0275759	0.0276156	0.0270587	0.0301828	0.0269667	0.0299015	0.0276941	0.0299729	0.024092	0.0268229	0.0271648	0.0246982				CoV-2/mock
																ATP	1.98
																UTP	1.88
																S-7-P	0.98
																UDP	0.7
																ADP	0.67
																IMP	0.49
																UMP	0.43
																AMP	0.27

## Sheet: EDF5
A			B	VeroFM
	Ub K48			17 h p.i. (PFU/ml)					17 h p.i. (PFU/ml) (relative to CoV-2-veh)
Mock	0.947952		veh	200	250	100		veh	1.09091	1.36364	0.545455
	1.05358		MG132_10 µM	100	1	50		MG132_10 µM	0.545455	0	0.272727
	0.998469
8 h p.i.	1.65611
	1.79538
	2.16902
24 h p.i.	2.10677
	2.27129
	2.56965
48 h p.i.	2.23272
	2.20701
	3.34558

[truncated: 8 more sheets: EDF6, EDF7, EDF8, EDF10, EDF11, ED12, ED13, ED14]
